# Supplementary material for: Causal effects of genetically determined blood metabolites on multiple myeloma: a Mendelian randomization study
Source: Sci Rep. 2023 Nov 1;13:18818. doi: 10.1038/s41598-023-45801-0 (PMC10620157; doi:10.1038/s41598-023-45801-0)
Supplement: Supplementary file 1 — Supplementary Tables. [file 41598_2023_45801_MOESM1_ESM.xlsx]

## Sheet: Table S1
Supplemental Table S1. 880 SNPs met the selection criteria for instrumental variables.
	SNP	exposure	pval	beta	se	eaf	chr	position	effect_allele	other_allele	samplesize
1	rs3738544	1-arachidonoylglycerophosphocholine* || id:met-a-558	8.05e-09	0.0203	0.0035	0.8071	1	236914576	T	C	7063
2	rs7104849	1-arachidonoylglycerophosphocholine* || id:met-a-558	3.26e-11	0.0343	0.0052	0.9166	11	61638044	A	G	7063
3	rs1692120	1-arachidonoylglycerophosphocholine* || id:met-a-558	5.82e-12	0.0188	0.0027	0.4589	11	61417472	A	G	7063
4	rs174535	1-arachidonoylglycerophosphocholine* || id:met-a-558	1.86e-94	-0.0561	0.0027	0.3398	11	61551356	C	T	7063
5	rs748196	1-arachidonoylglycerophosphocholine* || id:met-a-558	1.7e-08	-0.0152	0.0027	0.5404	17	17422768	G	T	7063
6	rs174578	1-arachidonoylglycerophosphoethanolamine* || id:met-a-682	6.12e-42	-0.0354	0.0026	0.341	11	61605499	A	T	7350
7	rs4149056	1-arachidonoylglycerophosphoethanolamine* || id:met-a-682	2.66e-18	0.0294	0.0034	0.1595	12	21331549	C	T	7350
8	rs11045906	1-arachidonoylglycerophosphoethanolamine* || id:met-a-682	7.46e-09	-0.0154	0.0027	0.2517	12	21408845	G	A	7350
9	rs10468017	1-arachidonoylglycerophosphoethanolamine* || id:met-a-682	1.29e-10	0.0171	0.0027	0.2875	15	58678512	T	C	7350
10	rs9326061	1-arachidonoylglycerophosphoinositol* || id:met-a-634	4.39e-08	-0.0188	0.0034	0.8497	1	64986799	C	G	7351
11	rs174578	1-arachidonoylglycerophosphoinositol* || id:met-a-634	3.02e-24	-0.0266	0.0026	0.3409	11	61605499	A	T	7351
12	rs1871395	1-arachidonoylglycerophosphoinositol* || id:met-a-634	3.66e-31	0.0395	0.0034	0.159	12	21352315	G	A	7351
13	rs11045834	1-arachidonoylglycerophosphoinositol* || id:met-a-634	1.16e-10	-0.0171	0.0026	0.2911	12	21341096	T	C	7351
14	rs8736	1-arachidonoylglycerophosphoinositol* || id:met-a-634	8.45e-18	-0.0227	0.0026	0.4379	19	54677189	T	C	7351
15	rs1535	1-eicosadienoylglycerophosphocholine* || id:met-a-607	6.15e-09	0.0203	0.0035	0.338	11	61597972	G	A	6506
16	rs968567	1-eicosatrienoylglycerophosphocholine* || id:met-a-602	2.84e-19	0.04	0.0045	0.1798	11	61595564	T	C	7362
17	rs3198697	1-eicosatrienoylglycerophosphocholine* || id:met-a-602	1.65e-08	0.0193	0.0034	0.4174	16	15129940	T	C	7362
18	rs11825181	1-linoleoylglycerol (1-monolinolein) || id:met-a-445	2.93e-11	0.0761	0.0114	0.0766	11	116626258	A	G	2759
19	rs174535	1-linoleoylglycerophosphoethanolamine* || id:met-a-497	2.82e-36	0.044	0.0035	0.3323	11	61551356	C	T	7369
20	rs2070895	1-linoleoylglycerophosphoethanolamine* || id:met-a-497	1.22e-09	0.0257	0.0042	0.21	15	58723939	A	G	7369
21	rs964184	1-oleoylglycerol (1-monoolein) || id:met-a-424	1.2e-09	-0.0443	0.0073	0.8615	11	116648917	C	G	5436
22	rs2070895	1-oleoylglycerophosphoethanolamine || id:met-a-706	1.1e-09	0.0266	0.0044	0.2092	15	58723939	A	G	7302
23	rs603424	1-palmitoleoylglycerophosphocholine* || id:met-a-559	2.27e-10	-0.0274	0.0043	0.181	10	102075479	A	G	7364
24	rs2070895	1-palmitoylglycerophosphoethanolamine || id:met-a-707	1.36e-18	0.0297	0.0034	0.208	15	58723939	A	G	7317
25	rs10468017	1-palmitoylglycerophosphoethanolamine || id:met-a-707	3.33e-12	0.0187	0.0027	0.2879	15	58678512	T	C	7317
26	rs6662425	1-stearoylglycerol (1-monostearin) || id:met-a-425	3.51e-08	-0.0148	0.0027	0.3615	1	4688033	G	C	6556
27	rs588136	1-stearoylglycerophosphoethanolamine || id:met-a-654	8.3e-12	-0.0293	0.0043	0.7961	15	58730498	T	C	6929
28	rs666614	1,5-anhydroglucitol (1,5-AG) || id:met-a-419	4.15e-08	-0.0145	0.0026	0.5132	2	135290453	C	G	7301
29	rs7570971	1,5-anhydroglucitol (1,5-AG) || id:met-a-419	7.86e-45	-0.0373	0.0027	0.3255	2	135837906	A	C	7301
30	rs4954573	1,5-anhydroglucitol (1,5-AG) || id:met-a-419	2.53e-11	-0.0219	0.0033	0.2709	2	136927094	G	T	7301
31	rs6736412	1,5-anhydroglucitol (1,5-AG) || id:met-a-419	3.03e-08	-0.0396	0.0072	0.0412	2	135829309	A	G	7301
32	rs12465802	1,5-anhydroglucitol (1,5-AG) || id:met-a-419	3.47e-29	-0.0364	0.0032	0.31	2	136381348	A	G	7301
33	rs9756306	1,5-anhydroglucitol (1,5-AG) || id:met-a-419	3.64e-09	-0.0158	0.0027	0.3332	3	164799079	A	G	7301
34	rs3800993	1,5-anhydroglucitol (1,5-AG) || id:met-a-419	1.53e-15	0.0287	0.0036	0.1697	7	141801007	T	C	7301
35	rs10120252	1,6-anhydroglucose || id:met-a-422	3.03e-08	-0.0484	0.0087	0.8189	9	82645562	A	G	3422
36	rs1348656	10-nonadecenoate (19:1n9) || id:met-a-626	3.46e-08	-0.0232	0.0042	0.798	3	144933520	T	C	7345
37	rs9333029	10-undecenoate (11:1n1) || id:met-a-482	1.52e-61	0.0695	0.0042	0.1331	1	47396162	G	A	7358
38	rs2494248	10-undecenoate (11:1n1) || id:met-a-482	1.19e-14	0.0251	0.0032	0.3291	1	47644902	C	T	7358
39	rs7556052	10-undecenoate (11:1n1) || id:met-a-482	5.5e-24	0.0346	0.0034	0.3279	1	47414851	T	A	7358
40	rs6077678	10-undecenoate (11:1n1) || id:met-a-482	3.38e-08	-0.0228	0.0041	0.848	20	1069103	A	G	7358
41	rs10211524	2-aminobutyrate || id:met-a-471	5.59e-16	0.0189	0.0023	0.4188	2	65208074	A	G	7365
42	rs10022462	2-aminobutyrate || id:met-a-471	4.55e-11	-0.0117	0.0018	0.452	4	89243818	T	C	7365
43	rs1795963	2-hydroxyisobutyrate || id:met-a-427	1.27e-15	0.0208	0.0026	0.623	12	122281575	G	A	6180
44	rs493519	2-hydroxyisobutyrate || id:met-a-427	1.32e-18	0.0358	0.0041	0.8748	12	122397476	C	T	6180
45	rs11160112	2-hydroxyisobutyrate || id:met-a-427	2.34e-08	0.0146	0.0026	0.2872	14	93775073	C	T	6180
46	rs11635023	2-hydroxyisobutyrate || id:met-a-427	4.25e-08	-0.0152	0.0028	0.508	15	25158051	A	G	6180
47	rs9404466	2-hydroxypalmitate || id:met-a-710	1.26e-08	0.0105	0.0018	0.2671	6	104203485	T	C	7348
48	rs174450	2-linoleoylglycerophosphocholine* || id:met-a-690	9.76e-10	-0.0164	0.0027	0.5386	11	61641542	T	G	6538
49	rs662138	2-methylbutyroylcarnitine || id:met-a-697	3.65e-08	-0.0187	0.0034	0.1688	6	160564476	G	C	7007
50	rs2121073	2-stearoylglycerophosphocholine* || id:met-a-689	2.15e-08	-0.0293	0.0052	0.1209	14	76665740	T	C	7291
51	rs274567	2-tetradecenoyl carnitine || id:met-a-702	1.27e-09	0.0257	0.0042	0.3704	5	131714409	T	C	6595
52	rs4625783	3-(4-hydroxyphenyl)lactate || id:met-a-462	3.9e-13	0.0187	0.0026	0.5732	17	80086395	C	T	7346
53	rs11754288	3-carboxy-4-methyl-5-propyl-2-furanpropanoate (CMPF) || id:met-a-461	2.25e-10	0.0488	0.0077	0.4322	6	25776949	A	G	7363
54	rs7737937	3-dehydrocarnitine* || id:met-a-500	7.89e-22	-0.0323	0.0034	0.1512	5	131614981	A	G	7361
55	rs10070034	3-dehydrocarnitine* || id:met-a-500	4.3e-10	-0.0409	0.0065	0.0297	5	130487957	A	G	7361
56	rs17171585	3-dehydrocarnitine* || id:met-a-500	2.06e-11	-0.0331	0.0049	0.057	5	131059312	G	T	7361
57	rs273913	3-dehydrocarnitine* || id:met-a-500	1.08e-25	-0.0261	0.0025	0.6178	5	131661156	C	T	7361
58	rs316019	3-dehydrocarnitine* || id:met-a-500	2.06e-08	0.0229	0.0041	0.9014	6	160670282	C	A	7361
59	rs2291428	3-dehydrocarnitine* || id:met-a-500	8.71e-11	-0.0168	0.0026	0.2351	10	45958856	C	G	7361
60	rs1440581	3-methyl-2-oxobutyrate || id:met-a-421	6.55e-09	0.0122	0.0021	0.5433	4	89226422	C	T	7203
61	rs1260326	3-methyl-2-oxovalerate || id:met-a-383	4.57e-09	-0.01	0.0017	0.594	2	27730940	C	T	7331
62	rs893971	3-methyl-2-oxovalerate || id:met-a-383	5.69e-12	0.0118	0.0017	0.4117	4	89203670	G	A	7331
63	rs881561	3-methyl-2-oxovalerate || id:met-a-383	6.77e-12	0.0117	0.0017	0.4121	4	89203042	A	G	7331
64	rs7660693	3-methyl-2-oxovalerate || id:met-a-383	1.07e-15	0.0137	0.0017	0.5144	4	89228383	C	T	7331
65	rs17789147	3-methyl-2-oxovalerate || id:met-a-383	8.06e-12	0.0117	0.0017	0.412	4	89193640	G	C	7331
66	rs9637599	3-methyl-2-oxovalerate || id:met-a-383	1.97e-10	0.0109	0.0017	0.5013	4	89206230	C	A	7331
67	rs6819344	3-methyl-2-oxovalerate || id:met-a-383	7.83e-12	0.0117	0.0017	0.4128	4	89197519	A	C	7331
68	rs4423843	3-methyl-2-oxovalerate || id:met-a-383	4.04e-12	0.0121	0.0017	0.4159	4	89206756	G	A	7331
69	rs7678928	3-methyl-2-oxovalerate || id:met-a-383	9.37e-14	0.0126	0.0017	0.4676	4	89222827	T	C	7331
70	rs4693209	3-methyl-2-oxovalerate || id:met-a-383	1.69e-10	0.0109	0.0017	0.5017	4	89187068	C	G	7331
71	rs2869926	3-methyl-2-oxovalerate || id:met-a-383	7.08e-12	0.0117	0.0017	0.4121	4	89201376	T	C	7331
72	rs1440581	3-methyl-2-oxovalerate || id:met-a-383	1.21e-16	0.014	0.0017	0.5414	4	89226422	C	T	7331
73	rs6841731	3-methyl-2-oxovalerate || id:met-a-383	1.46e-15	0.0136	0.0017	0.5209	4	89228928	A	G	7331
74	rs10024717	3-methyl-2-oxovalerate || id:met-a-383	7.97e-12	0.0118	0.0017	0.3775	4	89219645	A	G	7331
75	rs1975393	3-methyl-2-oxovalerate || id:met-a-383	1.28e-15	0.0137	0.0017	0.5223	4	89233397	T	C	7331
76	rs11084396	3-methyl-2-oxovalerate || id:met-a-383	3.8e-08	-0.011	0.002	0.544	19	55865527	T	C	5566
77	rs6497490	3-phenylpropionate (hydrocinnamate) || id:met-a-385	1.91e-10	-0.0477	0.0075	0.882	16	20477474	T	G	5829
78	rs11647589	3-phenylpropionate (hydrocinnamate) || id:met-a-385	2.85e-11	-0.0303	0.0045	0.2849	16	20449616	G	A	5829
79	rs9657488	4-acetamidobutanoate || id:met-a-339	3.53e-12	-0.0124	0.0018	0.6251	8	18115509	C	T	6523
80	rs13271577	4-acetamidobutanoate || id:met-a-339	2.56e-17	0.0219	0.0026	0.1383	8	18214151	T	C	6523
81	rs1041983	4-acetamidobutanoate || id:met-a-339	2.14e-19	-0.0161	0.0018	0.3233	8	18257795	T	C	6523
82	rs721399	4-acetamidobutanoate || id:met-a-339	3.95e-58	-0.0289	0.0018	0.7176	8	18259366	T	C	6523
83	rs2029830	4-acetamidobutanoate || id:met-a-339	3.49e-08	0.0098	0.0018	0.3011	8	18354947	T	C	6523
84	rs7228099	4-acetamidobutanoate || id:met-a-339	3.61e-08	-0.0097	0.0018	0.4364	18	22786478	T	C	6523
85	rs11761528	4-androsten-3beta,17beta-diol disulfate 1* || id:met-a-747	6.27e-09	-0.0696	0.012	0.074	7	99118801	T	C	7355
86	rs4802397	4-androsten-3beta,17beta-diol disulfate 1* || id:met-a-747	1.09e-10	0.0621	0.0096	0.1414	19	48361912	C	T	7355
87	rs4149452	4-androsten-3beta,17beta-diol disulfate 1* || id:met-a-747	3.01e-23	0.0773	0.0078	0.2655	19	48377519	T	C	7355
88	rs11669552	4-androsten-3beta,17beta-diol disulfate 1* || id:met-a-747	1.47e-09	-0.0395	0.0065	0.5468	19	48472723	A	G	7355
89	rs296396	4-androsten-3beta,17beta-diol disulfate 1* || id:met-a-747	1.48e-92	0.1754	0.0086	0.8349	19	48365523	C	T	7355
90	rs7259671	4-androsten-3beta,17beta-diol disulfate 1* || id:met-a-747	3.83e-11	-0.0435	0.0066	0.6799	19	48345407	C	T	7355
91	rs2762353	4-androsten-3beta,17beta-diol disulfate 2* || id:met-a-748	2.5e-13	-0.0299	0.0041	0.5464	6	25794431	G	A	7333
92	rs4149056	4-androsten-3beta,17beta-diol disulfate 2* || id:met-a-748	1.33e-18	0.0485	0.0055	0.1614	12	21331549	C	T	7333
93	rs1440581	4-methyl-2-oxopentanoate || id:met-a-429	2.43e-10	0.0141	0.0022	0.5429	4	89226422	C	T	7329
94	rs4941615	4-methyl-2-oxopentanoate || id:met-a-429	4.54e-08	0.0133	0.0024	0.2119	13	48459901	T	C	7329
95	rs603424	5-dodecenoate (12:1n7) || id:met-a-623	4.27e-10	-0.0308	0.0049	0.1825	10	102075479	A	G	7322
96	rs12550729	5-oxoproline || id:met-a-337	5.97e-110	0.0637	0.0029	0.9233	8	145155408	T	C	7354
97	rs3936211	5-oxoproline || id:met-a-337	1.34e-14	-0.0119	0.0015	0.424	8	145061624	T	C	7354
98	rs12542868	5-oxoproline || id:met-a-337	3.8e-08	0.011	0.002	0.536	8	145259526	A	T	5592
99	rs10267212	5alpha-androstan-3beta,17beta-diol disulfate || id:met-a-746	1.66e-09	0.0407	0.0068	0.2997	7	99595422	C	T	6934
100	rs10278040	5alpha-androstan-3beta,17beta-diol disulfate || id:met-a-746	1.17e-29	-0.1901	0.0168	0.0419	7	99141373	A	G	6934
101	rs13222543	5alpha-androstan-3beta,17beta-diol disulfate || id:met-a-746	1.18e-20	-0.263	0.0282	0.0201	7	100015457	T	C	6934
102	rs4149056	5alpha-androstan-3beta,17beta-diol disulfate || id:met-a-746	4e-09	0.0509	0.0086	0.1614	12	21331549	C	T	6934
103	rs2547231	5alpha-androstan-3beta,17beta-diol disulfate || id:met-a-746	3.35e-22	0.081	0.0084	0.8298	19	48385057	A	C	6934
104	rs4149452	5alpha-androstan-3beta,17beta-diol disulfate || id:met-a-746	1.71e-12	0.0522	0.0074	0.2625	19	48377519	T	C	6934
105	rs274567	Acetylcarnitine || id:met-a-463	2.85e-12	0.0176	0.0025	0.3709	5	131714409	T	C	7356
106	rs1171614	Acetylcarnitine || id:met-a-463	3.38e-23	0.0279	0.0028	0.7769	10	61469538	C	T	7356
107	rs4970834	Acetylphosphate || id:met-a-378	1.06e-08	-0.0098	0.0017	0.1821	1	109814880	T	C	7345
108	rs2799635	Acetylphosphate || id:met-a-378	1.96e-08	0.0089	0.0016	0.3644	6	96378415	T	C	7345
109	rs651007	ADpSGEGDFXAEGGGVR* || id:met-a-601	6.34e-20	0.0653	0.0071	0.2099	9	136153875	T	C	3845
110	rs601338	ADpSGEGDFXAEGGGVR* || id:met-a-601	2.52e-11	0.0413	0.0062	0.4316	19	49206674	A	G	3845
111	rs174550	Adrenate (22:4n6) || id:met-a-537	6.79e-24	-0.0347	0.0034	0.3324	11	61571478	C	T	7330
112	rs4253236	ADSGEGDFXAEGGGVR* || id:met-a-539	1.25e-12	0.071	0.01	0.638	4	187148071	C	T	3659
113	rs2731672	ADSGEGDFXAEGGGVR* || id:met-a-539	1.79e-13	0.081	0.011	0.743	5	176842474	C	T	3659
114	rs1260326	Alanine || id:met-a-469	5.56e-14	-0.0131	0.0017	0.5949	2	27730940	C	T	7344
115	rs11183620	Alanine || id:met-a-469	1.55e-08	-0.0098	0.0017	0.5323	12	47212370	G	A	7344
116	rs12141041	Alpha-hydroxyisovalerate || id:met-a-616	1.77e-12	0.0253	0.0036	0.5308	1	119952776	C	T	7222
117	rs893971	Alpha-hydroxyisovalerate || id:met-a-616	4.05e-08	0.0197	0.0036	0.4118	4	89203670	G	A	7222
118	rs2403254	Alpha-hydroxyisovalerate || id:met-a-616	1.26e-30	-0.0409	0.0036	0.5505	11	18325146	T	C	7222
119	rs7036192	Alpha-ketoglutarate || id:met-a-577	3.5e-08	-0.0835	0.0152	0.0699	9	12298496	T	A	1118
120	rs474229	Androsterone sulfate || id:met-a-460	2.92e-22	0.0631	0.0065	0.6014	7	99466558	T	G	7338
121	rs10278040	Androsterone sulfate || id:met-a-460	8.81e-113	-0.3609	0.016	0.0419	7	99141373	A	G	7338
122	rs4236541	Androsterone sulfate || id:met-a-460	5.09e-09	0.0423	0.0072	0.7287	7	98830439	T	G	7338
123	rs7778571	Androsterone sulfate || id:met-a-460	3.5e-18	-0.0632	0.0073	0.2456	7	99664817	G	A	7338
124	rs13222543	Androsterone sulfate || id:met-a-460	6.8e-74	-0.477	0.0262	0.0199	7	100015457	T	C	7338
125	rs6465737	Androsterone sulfate || id:met-a-460	1.55e-11	0.05	0.0074	0.778	7	98725348	G	T	7338
126	rs2141160	Androsterone sulfate || id:met-a-460	2.49e-09	0.0434	0.0073	0.2465	7	99784704	T	G	7338
127	rs182420	Androsterone sulfate || id:met-a-460	6.24e-12	0.051	0.0074	0.7553	19	48372195	T	C	7338
128	rs412334	Arachidonate (20:4n6) || id:met-a-319	2.24e-13	0.022	0.003	0.157	11	61560261	T	C	5601
129	rs526126	Arachidonate (20:4n6) || id:met-a-319	2.11e-10	0.0249	0.0039	0.8409	11	61624885	C	G	7367
130	rs174548	Arachidonate (20:4n6) || id:met-a-319	1.43e-84	-0.0488	0.0025	0.2995	11	61571348	G	C	7367
131	rs17764324	Arachidonate (20:4n6) || id:met-a-319	3.3e-09	-0.0241	0.0041	0.086	11	61635088	T	G	7367
132	rs174602	Arachidonate (20:4n6) || id:met-a-319	2.42e-18	-0.0353	0.004	0.1298	11	61624414	C	T	7367
133	rs3103098	Asparagine || id:met-a-638	8.4e-09	0.0102	0.0018	0.4482	4	8512250	C	G	7316
134	rs3017098	Asparagine || id:met-a-638	1.48e-09	-0.0107	0.0018	0.4483	11	62176943	G	A	7316
135	rs8008020	Asparagine || id:met-a-638	5.89e-11	0.0117	0.0018	0.5857	14	104355883	C	T	7316
136	rs2011069	Asparagine || id:met-a-638	1.56e-41	-0.027	0.002	0.63	14	104608068	G	A	5561
137	rs4351	Aspartylphenylalanine || id:met-a-432	1.24e-19	-0.0455	0.005	0.4754	17	61569732	A	G	3838
138	rs10945649	Beta-hydroxyisovalerate || id:met-a-368	4.29e-09	0.0212	0.0036	0.1287	6	160428561	A	T	6864
139	rs715	Betaine || id:met-a-362	2.08e-19	-0.0221	0.0025	0.287	2	211543055	C	T	7357
140	rs16876394	Betaine || id:met-a-362	1.49e-19	-0.0304	0.0034	0.1007	5	78346769	C	T	7357
141	rs185077	Betaine || id:met-a-362	1.54e-16	0.0193	0.0023	0.5014	5	78331823	C	T	7357
142	rs495360	Betaine || id:met-a-362	2.4e-10	-0.019	0.003	0.497	12	327421	A	C	5598
143	rs2291919	Betaine || id:met-a-362	2.58e-09	-0.0148	0.0025	0.3011	12	280349	A	C	7357
144	rs2851391	Betaine || id:met-a-362	1.15e-11	0.0121	0.0018	0.5418	21	44487404	C	T	7357
145	rs9982015	Betaine || id:met-a-362	3.63e-08	0.0193	0.0035	0.0899	21	44490092	C	T	7357
146	rs887829	Bilirubin (E,E)* || id:met-a-491	3.76e-95	0.128	0.0062	0.3295	2	234668570	T	C	7303
147	rs3796092	Bilirubin (E,E)* || id:met-a-491	7.09e-09	0.0545	0.0094	0.0984	2	234390469	A	C	7303
148	rs7608713	Bilirubin (E,E)* || id:met-a-491	1.28e-11	-0.0447	0.0066	0.2383	2	234567051	A	G	7303
149	rs28900371	Bilirubin (E,E)* || id:met-a-491	7.07e-12	0.1052	0.0154	0.0351	2	234650208	A	G	7303
150	rs6723936	Bilirubin (E,E)* || id:met-a-491	2.41e-16	0.0474	0.0058	0.641	2	234693382	A	G	7303
151	rs730673	Bilirubin (E,E)* || id:met-a-491	4.78e-08	-0.0309	0.0057	0.6439	2	234711677	C	G	7303
152	rs838718	Bilirubin (E,E)* || id:met-a-491	1.73e-09	0.0337	0.0056	0.4862	2	234296650	A	G	7303
153	rs28898590	Bilirubin (E,Z or Z,E)* || id:met-a-631	4.01e-08	-0.059	0.0107	0.0617	2	234619422	T	G	4961
154	rs887829	Bilirubin (E,Z or Z,E)* || id:met-a-631	1.79e-56	0.081	0.0051	0.3243	2	234668570	T	C	4961
155	rs4281899	Bilirubin (E,Z or Z,E)* || id:met-a-631	6.26e-09	-0.0341	0.0059	0.2584	2	234520669	G	T	4961
156	rs6723936	Bilirubin (E,Z or Z,E)* || id:met-a-631	1.11e-08	0.0294	0.0051	0.6407	2	234693382	A	G	4961
157	rs6760588	Bilirubin (Z,Z) || id:met-a-450	1.13e-18	-0.0597	0.0068	0.2518	2	234572783	C	A	6393
158	rs3796092	Bilirubin (Z,Z) || id:met-a-450	4.53e-16	0.0797	0.0098	0.0978	2	234390469	A	C	6393
159	rs12479240	Bilirubin (Z,Z) || id:met-a-450	3.11e-11	-0.0549	0.0083	0.1693	2	234570829	T	C	6393
160	rs887829	Bilirubin (Z,Z) || id:met-a-450	2.15e-152	0.1677	0.0064	0.3265	2	234668570	T	C	6393
161	rs838718	Bilirubin (Z,Z) || id:met-a-450	3.45e-11	0.0386	0.0058	0.4853	2	234296650	A	G	6393
162	rs28900385	Bilirubin (Z,Z) || id:met-a-450	2.85e-18	0.1406	0.0161	0.0329	2	234661136	C	T	6393
163	rs3771342	Bilirubin (Z,Z) || id:met-a-450	6.38e-11	-0.0612	0.0094	0.1117	2	234672663	T	G	6393
164	rs6717546	Bilirubin (Z,Z) || id:met-a-450	2.02e-21	0.0565	0.0059	0.6345	2	234682119	G	A	6393
165	rs6717546	Biliverdin || id:met-a-357	3.93e-28	0.0395	0.0036	0.6352	2	234682119	G	A	6252
166	rs28900371	Biliverdin || id:met-a-357	7.65e-19	0.089	0.01	0.0352	2	234650208	A	G	6252
167	rs7608713	Biliverdin || id:met-a-357	7.35e-21	-0.0415	0.0044	0.24	2	234567051	A	G	6252
168	rs887829	Biliverdin || id:met-a-357	2.5e-168	0.1131	0.0041	0.3411	2	234668570	T	C	6252
169	rs10170160	Biliverdin || id:met-a-357	2.71e-09	-0.0338	0.0057	0.4325	2	234700578	C	T	6252
170	rs2219067	Biliverdin || id:met-a-357	1.34e-19	-0.0397	0.0044	0.2388	2	234512005	G	C	6252
171	rs17864661	Biliverdin || id:met-a-357	1.56e-14	0.054	0.007	0.0891	2	234495742	T	C	6252
172	rs988344	Biliverdin || id:met-a-357	2.4e-08	-0.0329	0.0059	0.8749	2	234720734	C	A	6252
173	rs838705	Biliverdin || id:met-a-357	1.23e-13	0.0266	0.0036	0.6134	2	234273242	A	G	6252
174	rs5030062	Bradykinin, des-arg(9) || id:met-a-656	5.93e-13	0.0718	0.01	0.3853	3	186454180	C	A	4452
175	rs4253243	Bradykinin, des-arg(9) || id:met-a-656	2.35e-10	-0.1107	0.0175	0.0897	4	187153511	C	T	4452
176	rs4253311	Bradykinin, des-arg(9) || id:met-a-656	3.56e-48	0.1412	0.0097	0.5131	4	187174683	G	A	4452
177	rs12511874	Bradykinin, des-arg(9) || id:met-a-656	4.86e-09	-0.0636	0.0109	0.2912	4	187217560	C	T	4452
178	rs2731672	Bradykinin, des-arg(9) || id:met-a-656	2.76e-23	0.169	0.017	0.743	5	176842474	C	T	2956
179	rs274567	Butyrylcarnitine || id:met-a-476	6.23e-09	0.024	0.0041	0.3712	5	131714409	T	C	7349
180	rs1171617	Butyrylcarnitine || id:met-a-476	1.61e-14	0.0358	0.0047	0.7771	10	61467182	T	G	7349
181	rs11610379	Butyrylcarnitine || id:met-a-476	5.09e-12	0.0891	0.0129	0.0272	12	121654720	T	C	7349
182	rs11065390	Butyrylcarnitine || id:met-a-476	3.23e-09	-0.0678	0.0115	0.0316	12	121439598	A	G	7349
183	rs16950755	Butyrylcarnitine || id:met-a-476	1.66e-13	-0.0533	0.0072	0.0829	12	121488876	C	G	7349
184	rs11065208	Butyrylcarnitine || id:met-a-476	1.17e-10	-0.0683	0.0106	0.0336	12	121118172	A	G	7349
185	rs1653624	Butyrylcarnitine || id:met-a-476	4.55e-11	0.0754	0.0115	0.9716	12	121622520	T	A	7349
186	rs278136	Butyrylcarnitine || id:met-a-476	1.96e-09	0.0259	0.0043	0.766	12	120193590	C	T	7349
187	rs11611311	Butyrylcarnitine || id:met-a-476	1.65e-15	-0.0463	0.0058	0.1421	12	120677587	T	A	7349
188	rs494632	Butyrylcarnitine || id:met-a-476	1e-200	0.1072	0.0035	0.4788	12	121189116	T	C	7349
189	rs1179368	Butyrylcarnitine || id:met-a-476	2.83e-08	0.0533	0.0096	0.0449	12	120734705	C	T	7349
190	rs4767918	Butyrylcarnitine || id:met-a-476	2.01e-109	-0.0845	0.0038	0.4105	12	121053044	C	T	7349
191	rs12368199	Butyrylcarnitine || id:met-a-476	1.67e-121	0.1211	0.0052	0.1462	12	121472167	A	G	7349
192	rs4766962	Butyrylcarnitine || id:met-a-476	1.7e-33	-0.0516	0.0043	0.3456	12	120863235	T	A	7349
193	rs7304812	Butyrylcarnitine || id:met-a-476	2.99e-43	0.0819	0.0059	0.2207	12	121040703	A	T	7349
194	rs11065176	Butyrylcarnitine || id:met-a-476	2.42e-37	0.1404	0.011	0.037	12	121064364	T	C	7349
195	rs7965649	Butyrylcarnitine || id:met-a-476	7.23e-50	-0.0766	0.0052	0.1587	12	121084678	T	C	7349
196	rs11065202	Butyrylcarnitine || id:met-a-476	1e-200	0.1297	0.004	0.4178	12	121112429	C	T	7349
197	rs2708092	Butyrylcarnitine || id:met-a-476	1.53e-10	0.0408	0.0064	0.8226	12	121525886	A	G	7349
198	rs12369156	Butyrylcarnitine || id:met-a-476	8.37e-09	-0.0724	0.0126	0.0246	12	121167675	A	G	7349
199	rs208294	Butyrylcarnitine || id:met-a-476	1.08e-18	-0.0315	0.0036	0.5652	12	121600253	C	T	7349
200	rs4638383	Butyrylcarnitine || id:met-a-476	5.54e-33	-0.0702	0.0059	0.1182	12	121190302	C	G	7349
201	rs2071190	Butyrylcarnitine || id:met-a-476	8.44e-68	-0.0748	0.0043	0.2498	12	121431272	A	T	7349
202	rs1186055	Butyrylcarnitine || id:met-a-476	1.3e-15	-0.0344	0.0043	0.2939	12	121600529	A	C	7349
203	rs2469211	Butyrylcarnitine || id:met-a-476	1.06e-08	0.0342	0.006	0.1079	15	76599892	T	A	7349
204	rs6867478	C-glycosyltryptophan* || id:met-a-502	2.97e-08	0.0695	0.0125	0.0139	5	92122345	A	G	1756
205	rs10514491	Caprylate (8:0) || id:met-a-481	1.59e-08	-0.0103	0.0018	0.3249	16	80315263	C	T	7355
206	rs8059670	Caprylate (8:0) || id:met-a-481	3.72e-08	-0.0097	0.0018	0.4437	16	61624701	T	C	7355
207	rs1466788	Carnitine || id:met-a-379	3.05e-16	0.0074	0.0009	0.5932	1	110618730	G	A	7349
208	rs2492788	Carnitine || id:met-a-379	4.58e-08	-0.0049	0.0009	0.4543	1	212844187	C	T	7349
209	rs2279014	Carnitine || id:met-a-379	4.86e-08	-0.005	0.0009	0.367	2	219261176	T	C	7349
210	rs735315	Carnitine || id:met-a-379	1.87e-09	-0.0054	0.0009	0.5057	2	51331157	C	T	7349
211	rs9842133	Carnitine || id:met-a-379	4.2e-12	-0.0064	0.0009	0.3351	3	179664102	C	T	7349
212	rs4860022	Carnitine || id:met-a-379	9.6e-10	-0.0055	0.0009	0.3362	4	167693875	T	C	7349
213	rs419291	Carnitine || id:met-a-379	3.1e-18	-0.0079	0.0009	0.6333	5	131633355	C	T	7349
214	rs13182512	Carnitine || id:met-a-379	3.36e-08	0.005	0.0009	0.6194	5	78573790	T	A	7349
215	rs7737937	Carnitine || id:met-a-379	4.91e-11	-0.0109	0.0017	0.1512	5	131614981	A	G	7349
216	rs6862024	Carnitine || id:met-a-379	8.99e-10	-0.0055	0.0009	0.3691	5	150428871	A	G	7349
217	rs2396004	Carnitine || id:met-a-379	4.31e-08	-0.0049	0.0009	0.5611	6	43355851	G	A	7349
218	rs6479648	Carnitine || id:met-a-379	8.4e-22	-0.0087	0.0009	0.4199	10	61510559	A	G	7349
219	rs12356193	Carnitine || id:met-a-379	3.69e-63	-0.0274	0.0016	0.1638	10	61413353	G	A	7349
220	rs1171618	Carnitine || id:met-a-379	1.58e-59	0.0151	0.0009	0.3808	10	61465941	C	T	7349
221	rs7098081	Carnitine || id:met-a-379	3.1e-13	0.0184	0.0025	0.0469	10	61416687	A	G	7349
222	rs11183620	Carnitine || id:met-a-379	3e-08	-0.005	0.0009	0.5324	12	47212370	G	A	7349
223	rs11620973	Carnitine || id:met-a-379	2.35e-08	0.0051	0.0009	0.3674	14	96018052	G	A	7349
224	rs11620955	Carnitine || id:met-a-379	1.63e-08	0.0051	0.0009	0.5233	14	65491255	G	A	7349
225	rs2114713	Carnitine || id:met-a-379	2.67e-08	0.005	0.0009	0.42	15	80528373	G	T	7349
226	rs12709393	Carnitine || id:met-a-379	6.41e-09	-0.0053	0.0009	0.3714	17	55292115	G	T	7349
227	rs3736438	Carnitine || id:met-a-379	3.19e-10	0.0057	0.0009	0.6111	17	45486651	G	T	7349
228	rs602633	Cholesterol || id:met-a-307	5.02e-09	0.0102	0.0017	0.7837	1	109821511	G	T	7365
229	rs445925	Cholesterol || id:met-a-307	4.1e-10	-0.025	0.004	0.079	19	45415640	A	G	5602
230	rs721204	Cis-4-decenoyl carnitine || id:met-a-753	2.22e-12	0.0424	0.006	0.1119	1	76262523	A	G	7219
231	rs12143716	Cis-4-decenoyl carnitine || id:met-a-753	1.38e-09	0.0283	0.0047	0.17	1	76455594	A	G	7219
232	rs17304141	Cis-4-decenoyl carnitine || id:met-a-753	5.93e-17	0.1197	0.0143	0.0208	1	76094078	G	T	7219
233	rs11161521	Cis-4-decenoyl carnitine || id:met-a-753	1.22e-63	-0.0608	0.0036	0.3017	1	76216330	C	T	7219
234	rs8396	Cis-4-decenoyl carnitine || id:met-a-753	8.96e-13	-0.0262	0.0037	0.3039	4	159630817	C	T	7219
235	rs835154	Citrate || id:met-a-341	1.15e-10	-0.0114	0.0018	0.5753	5	14876569	A	G	7364
236	rs868395	Citrate || id:met-a-341	2.03e-08	0.0101	0.0018	0.6653	9	85175793	T	G	7364
237	rs1509123	Citrate || id:met-a-341	5.2e-09	-0.0248	0.0043	0.0476	17	6683878	T	C	7364
238	rs170149	Citrate || id:met-a-341	1.42e-13	0.0256	0.0035	0.074	17	6595930	A	G	7364
239	rs906749	Citrate || id:met-a-341	1.08e-08	-0.0105	0.0018	0.2842	17	6682233	G	A	7364
240	rs6507399	Citrate || id:met-a-341	1.7e-08	0.0101	0.0018	0.3287	18	38732045	G	A	7364
241	rs807670	Citrate || id:met-a-341	6.84e-10	-0.011	0.0018	0.579	22	19154608	C	A	7364
242	rs1509820	Citrulline || id:met-a-356	1.75e-08	0.0096	0.0017	0.5299	2	211386484	A	G	7325
243	rs10164524	Citrulline || id:met-a-356	1.06e-08	0.01	0.0017	0.3225	2	211664333	G	A	7325
244	rs682103	Citrulline || id:met-a-356	4.26e-08	0.0097	0.0018	0.2945	5	53394938	C	T	7325
245	rs1935815	Citrulline || id:met-a-356	1.55e-10	0.0111	0.0017	0.3513	10	97631492	A	T	7325
246	rs10938815	Cortisone || id:met-a-354	8.38e-09	-0.0099	0.0017	0.4068	4	20856353	G	T	7136
247	rs715	Creatine || id:met-a-451	9.63e-25	0.0451	0.0044	0.2887	2	211543055	C	T	7373
248	rs2042499	Creatinine || id:met-a-309	4.88e-08	0.0052	0.0009	0.4837	7	24095366	A	C	7361
249	rs5760492	Cysteine-glutathione disulfide || id:met-a-680	2.34e-12	-0.0492	0.007	0.333	22	24995202	A	G	1982
250	rs7552404	Decanoylcarnitine || id:met-a-618	3.32e-43	-0.0563	0.0041	0.3016	1	76135946	G	A	7320
251	rs17304141	Decanoylcarnitine || id:met-a-618	1.87e-10	0.0982	0.0154	0.0215	1	76094078	G	T	7320
252	rs11722868	Decanoylcarnitine || id:met-a-618	4.86e-14	-0.0312	0.0041	0.6926	4	159881943	G	A	7320
253	rs8396	Decanoylcarnitine || id:met-a-618	8.69e-38	-0.0533	0.0041	0.3031	4	159630817	C	T	7320
254	rs2062541	Decanoylcarnitine || id:met-a-618	2.89e-08	0.0225	0.004	0.6144	16	16127235	A	G	7320
255	rs11761528	Dehydroisoandrosterone sulfate (DHEA-S) || id:met-a-478	6.7e-14	-0.0675	0.009	0.0736	7	99118801	T	C	7346
256	rs296396	Dehydroisoandrosterone sulfate (DHEA-S) || id:met-a-478	1.17e-12	0.0462	0.0065	0.8354	19	48365523	C	T	7346
257	rs8192870	Deoxycholate || id:met-a-320	3.99e-08	0.0365	0.0067	0.6502	8	59412066	G	T	4934
258	rs968567	Dihomo-linolenate (20:3n3 or n6) || id:met-a-712	2.14e-21	0.0329	0.0035	0.1796	11	61595564	T	C	7358
259	rs174455	Dihomo-linolenate (20:3n3 or n6) || id:met-a-712	1.51e-08	-0.0147	0.0026	0.6459	11	61656117	A	G	7358
260	rs6498540	Dihomo-linolenate (20:3n3 or n6) || id:met-a-712	2.55e-11	-0.0172	0.0026	0.2958	16	15130594	G	A	7358
261	rs37379	Dimethylarginine (SDMA + ADMA) || id:met-a-739	3.43e-08	-0.0147	0.0027	0.9133	5	35045826	G	A	6940
262	rs7773173	Docosahexaenoate (DHA; 22:6n3) || id:met-a-409	3.87e-08	-0.0184	0.0034	0.5385	6	10956703	C	G	7369
263	rs174538	Docosapentaenoate (n3 DPA; 22:5n3) || id:met-a-483	8.9e-14	-0.0264	0.0035	0.3025	11	61560081	A	G	7373
264	rs1572603	Dodecanedioate || id:met-a-473	1.46e-08	-0.036	0.0064	0.13	1	47272403	A	G	5130
265	rs174556	Eicosapentaenoate (EPA; 20:5n3) || id:met-a-402	1.97e-22	-0.0356	0.0037	0.299	11	61580635	T	C	7367
266	rs7778571	Epiandrosterone sulfate || id:met-a-627	8.91e-12	-0.0449	0.0066	0.2459	7	99664817	G	A	7326
267	rs474229	Epiandrosterone sulfate || id:met-a-627	3.51e-17	0.0492	0.0058	0.6017	7	99466558	T	G	7326
268	rs6465737	Epiandrosterone sulfate || id:met-a-627	1.91e-08	0.0378	0.0067	0.777	7	98725348	G	T	7326
269	rs10228787	Epiandrosterone sulfate || id:met-a-627	3.97e-08	-0.2245	0.0409	0.0145	7	98912502	T	C	1765
270	rs11981478	Epiandrosterone sulfate || id:met-a-627	2.8e-75	-0.1844	0.01	0.0861	7	99163950	T	C	7326
271	rs13222543	Epiandrosterone sulfate || id:met-a-627	3.31e-47	-0.3474	0.0241	0.0203	7	100015457	T	C	7326
272	rs2141160	Epiandrosterone sulfate || id:met-a-627	2.37e-08	0.0368	0.0066	0.2462	7	99784704	T	G	7326
273	rs4687717	Erythronate* || id:met-a-578	1.07e-13	-0.0133	0.0018	0.5752	3	53282188	C	T	7307
274	rs2391217	Erythronate* || id:met-a-578	4.88e-08	0.0149	0.0027	0.1069	7	26048418	A	C	7307
275	rs10263766	Erythronate* || id:met-a-578	7.47e-09	0.0106	0.0018	0.7558	7	55985288	C	T	7307
276	rs2912546	Estrone 3-sulfate || id:met-a-403	1.15e-08	-0.2679	0.0469	0.9499	17	53822437	C	T	257
277	rs1260326	Gamma-glutamylglutamine || id:met-a-359	5.61e-09	0.0121	0.0021	0.5878	2	27730940	C	T	7226
278	rs1751956	Gamma-glutamylglutamine || id:met-a-359	2.35e-08	-0.016	0.0029	0.1353	10	29581998	G	T	7226
279	rs2657879	Gamma-glutamylglutamine || id:met-a-359	5.85e-19	-0.0238	0.0027	0.1738	12	56865338	G	A	7226
280	rs2817817	Gamma-glutamylphenylalanine || id:met-a-572	2.14e-08	-0.01	0.0018	0.2809	10	29576573	A	G	7306
281	rs2263065	Gamma-glutamylphenylalanine || id:met-a-572	3.56e-09	0.0105	0.0018	0.5583	12	101900419	G	T	7306
282	rs956966	Gamma-glutamyltyrosine || id:met-a-360	1.47e-08	0.0101	0.0018	0.5142	2	103587575	G	A	7037
283	rs1512342	Gamma-glutamyltyrosine || id:met-a-360	4.66e-08	0.0095	0.0017	0.3393	4	149250783	T	C	7037
284	rs12192718	Gamma-glutamyltyrosine || id:met-a-360	2.1e-08	0.0142	0.0025	0.1412	6	111569151	A	T	7037
285	rs875740	Gamma-glutamyltyrosine || id:met-a-360	6.34e-09	0.0102	0.0018	0.6656	16	16123048	A	C	7037
286	rs9940990	Gamma-glutamyltyrosine || id:met-a-360	4.75e-09	-0.0104	0.0018	0.3545	16	71831343	A	T	7037
287	rs1083801	Gamma-glutamylvaline || id:met-a-474	8.78e-09	-0.0139	0.0024	0.7066	3	7523498	A	G	7307
288	rs13431652	Glucose || id:met-a-418	4.34e-09	-0.0099	0.0017	0.2826	2	169753415	C	T	7325
289	rs2657879	Glutamine || id:met-a-303	6.15e-18	-0.015	0.0017	0.1821	12	56865338	G	A	7372
290	rs13375749	Glutaroyl carnitine || id:met-a-699	2.8e-28	-0.0297	0.0027	0.2199	1	53695882	C	T	7256
291	rs715	Glutaroyl carnitine || id:met-a-699	3.5e-16	-0.0215	0.0026	0.2826	2	211543055	C	T	7256
292	rs1981524	Glutaroyl carnitine || id:met-a-699	3.15e-09	0.016	0.0027	0.197	5	131756506	T	C	7256
293	rs17641971	Glutaroyl carnitine || id:met-a-699	3.35e-22	0.0252	0.0026	0.3392	8	49884817	C	T	7256
294	rs2291449	Glutaroyl carnitine || id:met-a-699	1.44e-10	0.0276	0.0043	0.086	15	76579234	G	A	7256
295	rs12597880	Glutaroyl carnitine || id:met-a-699	3.78e-09	0.0156	0.0026	0.3363	16	67170432	T	G	7256
296	rs12927959	Glutaroyl carnitine || id:met-a-699	7.1e-19	0.0241	0.0027	0.275	16	67727069	G	A	7256
297	rs8056893	Glutaroyl carnitine || id:met-a-699	2.23e-30	-0.0302	0.0026	0.7336	16	68304392	A	C	7256
298	rs246234	Glutaroyl carnitine || id:met-a-699	2.56e-14	0.0199	0.0026	0.7042	16	16128742	G	C	7256
299	rs8012	Glutaroyl carnitine || id:met-a-699	6.36e-45	-0.0374	0.0027	0.5586	19	13010520	G	A	7256
300	rs11085835	Glutaroyl carnitine || id:met-a-699	1.04e-08	-0.0154	0.0027	0.7982	19	13332010	C	T	7256
301	rs896388	Glutaroyl carnitine || id:met-a-699	3.94e-11	0.031	0.0047	0.077	19	12849966	A	G	7256
302	rs10932349	Glycine || id:met-a-468	7.45e-11	-0.0312	0.0048	0.0788	2	211543089	G	C	7356
303	rs16845044	Glycine || id:met-a-468	6e-11	-0.0211	0.0032	0.1677	2	211741194	C	A	7356
304	rs13401425	Glycine || id:met-a-468	6.88e-19	-0.0215	0.0024	0.3643	2	211501601	A	G	7356
305	rs13021675	Glycine || id:met-a-468	3.88e-27	0.0346	0.0032	0.1973	2	211661935	T	C	7356
306	rs12328639	Glycine || id:met-a-468	8.5e-22	-0.0317	0.0033	0.151	2	211676323	G	A	7356
307	rs13011429	Glycine || id:met-a-468	5.38e-15	-0.0292	0.0037	0.129	2	211595331	C	G	7356
308	rs715	Glycine || id:met-a-468	1.58e-147	0.076	0.0029	0.292	2	211543055	C	T	7356
309	rs1990797	Glycine || id:met-a-468	6.96e-28	-0.0356	0.0033	0.1691	2	211641068	C	G	7356
310	rs2719966	Glycine || id:met-a-468	7.31e-19	-0.0216	0.0024	0.5485	2	211840389	C	A	7356
311	rs4870490	Glycochenodeoxycholate || id:met-a-470	3.14e-09	0.0857	0.0145	0.066	6	157127825	A	G	6687
312	rs864428	Heptanoate (7:0) || id:met-a-349	2.99e-08	0.0101	0.0018	0.4058	7	136925471	T	C	7355
313	rs10153405	Heptanoate (7:0) || id:met-a-349	9.27e-09	-0.0103	0.0018	0.5342	18	41270672	A	G	7355
314	rs6663731	Hexadecanedioate || id:met-a-711	5.49e-11	-0.0452	0.0069	0.1177	1	47347427	T	A	6447
315	rs2857468	Hexadecanedioate || id:met-a-711	6.06e-11	0.0615	0.0094	0.918	12	21491937	T	A	6447
316	rs11045818	Hexadecanedioate || id:met-a-711	1.61e-32	-0.073	0.0061	0.1612	12	21329761	A	G	6447
317	rs1871395	Hexadecanedioate || id:met-a-711	1.65e-52	0.0893	0.0059	0.1674	12	21352315	G	A	6447
318	rs12228798	Hexadecanedioate || id:met-a-711	3.26e-09	-0.0311	0.0053	0.2742	12	20964557	T	C	6447
319	rs17304141	Hexanoylcarnitine || id:met-a-467	2.46e-26	0.1282	0.0121	0.0205	1	76094078	G	T	7340
320	rs721204	Hexanoylcarnitine || id:met-a-467	3e-23	0.0496	0.005	0.1115	1	76262523	A	G	7340
321	rs7534288	Hexanoylcarnitine || id:met-a-467	2.51e-09	-0.0565	0.0095	0.027	1	76257488	T	C	7340
322	rs5745515	Hexanoylcarnitine || id:met-a-467	3.12e-14	0.0428	0.0056	0.0942	1	76358386	T	C	7340
323	rs5745542	Hexanoylcarnitine || id:met-a-467	4.98e-10	0.0314	0.0051	0.1023	1	76365073	G	C	7340
324	rs11161521	Hexanoylcarnitine || id:met-a-467	6.42e-100	-0.0703	0.0033	0.3017	1	76216330	C	T	7340
325	rs2070630	Hexanoylcarnitine || id:met-a-467	6.76e-10	-0.021	0.0034	0.2948	4	159644494	C	G	7340
326	rs272869	Hexanoylcarnitine || id:met-a-467	1.4e-11	-0.0224	0.0033	0.6294	5	131677997	G	A	7340
327	rs1171615	Hexanoylcarnitine || id:met-a-467	4.05e-11	0.0246	0.0037	0.7778	10	61469090	T	C	7340
328	rs16868246	Histidine || id:met-a-305	1.78e-14	-0.0097	0.0013	0.7887	4	9978305	G	C	7355
329	rs8101881	Homocitrulline || id:met-a-431	1.43e-16	0.0325	0.0039	0.613	19	33364628	T	C	3950
330	rs7535263	HWESASXX* || id:met-a-526	2.2e-08	-0.0443	0.0079	0.435	1	196682346	A	G	1711
331	rs2007084	HWESASXX* || id:met-a-526	1.77e-12	-0.0683	0.0097	0.091	15	90345335	A	G	7255
332	rs893616	HWESASXX* || id:met-a-526	6.14e-09	-0.0309	0.0053	0.4635	15	90327410	C	T	7255
333	rs2270968	Hydroxyisovaleroyl carnitine || id:met-a-698	1.31e-16	-0.0307	0.0037	0.7366	3	182755209	G	T	5306
334	rs274570	Hydroxyisovaleroyl carnitine || id:met-a-698	1.78e-09	0.0224	0.0037	0.2962	5	131713226	T	C	5306
335	rs6459467	Hypoxanthine || id:met-a-361	1.93e-16	0.0202	0.0025	0.3888	6	16288192	A	G	6941
336	rs7809234	Indoleacetate || id:met-a-446	1.6e-10	-0.0285	0.0045	0.1245	7	50610379	T	A	7180
337	rs6497490	Indoleacetate || id:met-a-446	3.49e-08	-0.0305	0.0055	0.8823	16	20477474	T	G	7180
338	rs15676	Indolelactate || id:met-a-399	1.33e-12	0.0191	0.0027	0.7123	9	131572027	A	G	6939
339	rs6497490	Indolepropionate || id:met-a-475	6.26e-18	-0.0589	0.0068	0.8821	16	20477474	T	G	7358
340	rs1394678	Indolepropionate || id:met-a-475	1.7e-20	-0.0354	0.0038	0.2785	16	20491058	T	C	7358
341	rs9450282	Inosine || id:met-a-322	2.74e-11	0.0717	0.0108	0.6374	6	86195298	G	A	2639
342	rs494562	Inosine || id:met-a-322	1.34e-12	0.1182	0.0167	0.1012	6	86117129	G	A	2639
343	rs12202350	Isobutyrylcarnitine || id:met-a-573	5.07e-18	-0.0596	0.0069	0.0898	6	160379096	C	T	7365
344	rs662138	Isobutyrylcarnitine || id:met-a-573	4.98e-49	-0.0767	0.0052	0.168	6	160564476	G	C	7365
345	rs9456496	Isobutyrylcarnitine || id:met-a-573	1.36e-08	-0.031	0.0055	0.1189	6	160443390	G	A	7365
346	rs648253	Isobutyrylcarnitine || id:met-a-573	6.02e-31	-0.0413	0.0036	0.5074	6	160469149	A	G	7365
347	rs3798167	Isobutyrylcarnitine || id:met-a-573	2.2e-22	0.0433	0.0044	0.2061	6	160567928	T	G	7365
348	rs9457843	Isobutyrylcarnitine || id:met-a-573	1.32e-16	0.0495	0.006	0.1219	6	160560933	T	C	7365
349	rs2404602	Isobutyrylcarnitine || id:met-a-573	3.56e-13	-0.0259	0.0036	0.5602	15	77030792	G	A	7365
350	rs4886484	Isobutyrylcarnitine || id:met-a-573	2.69e-11	-0.024	0.0036	0.6217	15	76527955	C	G	7365
351	rs4706020	Isovalerylcarnitine || id:met-a-652	3.8e-10	-0.0214	0.0034	0.3834	5	130674076	A	G	7344
352	rs6596022	Isovalerylcarnitine || id:met-a-652	6.82e-09	-0.0454	0.0078	0.036	5	130767121	C	T	7344
353	rs2662314	Isovalerylcarnitine || id:met-a-652	4.86e-12	-0.0301	0.0044	0.8653	5	131625169	C	T	7344
354	rs11950562	Isovalerylcarnitine || id:met-a-652	2.31e-41	-0.0362	0.0027	0.4769	5	131652529	C	A	7344
355	rs17672041	Isovalerylcarnitine || id:met-a-652	1.31e-11	0.0298	0.0044	0.1198	15	40722426	T	C	7344
356	rs2291449	Isovalerylcarnitine || id:met-a-652	2.35e-08	0.0288	0.0052	0.0865	15	76579234	G	A	7344
357	rs9635324	Isovalerylcarnitine || id:met-a-652	1.89e-35	-0.0337	0.0027	0.3925	15	40703211	G	A	7344
358	rs10085935	Kynurenine || id:met-a-375	3.33e-09	-0.0103	0.0017	0.3782	8	39806267	T	C	7368
359	rs16924894	Kynurenine || id:met-a-375	2.33e-08	0.0814	0.0146	0.024	10	24845525	A	T	1764
360	rs17630235	Kynurenine || id:met-a-375	3.41e-14	0.0131	0.0017	0.4183	12	112591686	A	G	7368
361	rs3184504	Kynurenine || id:met-a-375	6.05e-18	-0.0149	0.0017	0.5149	12	111884608	C	T	7368
362	rs8051149	Kynurenine || id:met-a-375	9.07e-26	0.0258	0.0025	0.2127	16	87878822	A	G	7368
363	rs750950	Kynurenine || id:met-a-375	2.34e-16	-0.0144	0.0018	0.3558	16	87873247	C	A	7368
364	rs6441206	Laurate (12:0) || id:met-a-350	2.09e-08	0.0099	0.0018	0.4638	3	158241071	A	G	7346
365	rs9563502	Laurate (12:0) || id:met-a-350	2.56e-08	0.01	0.0018	0.2885	13	57944356	G	A	7346
366	rs4690909	Laurylcarnitine || id:met-a-668	1.06e-09	0.0301	0.0049	0.6902	4	159629151	C	G	4925
367	rs6735596	Leucine || id:met-a-306	1.15e-08	0.0052	0.0009	0.3733	2	228093883	C	A	7351
368	rs711995	Levulinate (4-oxovalerate) || id:met-a-433	2.7e-08	0.0108	0.0019	0.4481	3	194360927	T	C	6535
369	rs13278849	Levulinate (4-oxovalerate) || id:met-a-433	2.79e-11	-0.013	0.002	0.73	8	26714874	A	G	6535
370	rs12444616	Lysine || id:met-a-326	7.55e-09	0.01	0.0017	0.7639	16	68442906	A	G	7363
371	rs7503429	Malate || id:met-a-328	1.64e-09	-0.016	0.0026	0.4255	17	80191425	A	C	6946
372	rs937813	Mannose || id:met-a-314	2.64e-12	-0.0271	0.0039	0.0975	2	28301540	C	T	7345
373	rs1260326	Mannose || id:met-a-314	1.3e-77	0.0439	0.0024	0.5912	2	27730940	C	T	7345
374	rs7349418	Mannose || id:met-a-314	1.85e-10	0.0154	0.0024	0.5484	2	28443050	T	C	7345
375	rs7583698	Mannose || id:met-a-314	8.55e-12	0.0338	0.0049	0.0483	2	27712408	T	C	7345
376	rs6547811	Mannose || id:met-a-314	7.1e-12	0.0222	0.0032	0.1583	2	28070071	A	T	7345
377	rs2141371	Mannose || id:met-a-314	3.27e-16	-0.0198	0.0024	0.682	2	27860258	A	G	7345
378	rs603424	Margarate (17:0) || id:met-a-321	1.56e-14	0.0292	0.0038	0.1865	10	102075479	A	G	7349
379	rs320485	Methionine || id:met-a-327	4.97e-08	-0.0094	0.0017	0.8676	1	213646566	C	T	7347
380	rs4788439	Myo-inositol || id:met-a-417	6.59e-13	-0.0271	0.0038	0.0772	16	24931798	T	C	7354
381	rs4808136	Myo-inositol || id:met-a-417	5.42e-14	0.0132	0.0018	0.3392	19	18618867	A	G	7354
382	rs603424	Myristoleate (14:1n5) || id:met-a-477	7.16e-16	-0.0368	0.0046	0.1851	10	102075479	A	G	7355
383	rs677603	Myristoleate (14:1n5) || id:met-a-477	2.74e-08	0.0224	0.004	0.2536	10	102072018	T	C	7355
384	rs2277503	N-(2-furoyl)glycine || id:met-a-457	3.43e-08	0.1667	0.0302	0.0502	14	65271780	A	G	522
385	rs11144136	N-acetylalanine || id:met-a-344	4.86e-08	0.0097	0.0018	0.1375	9	71502351	T	G	7271
386	rs13021675	N-acetylglycine || id:met-a-449	5.6e-16	0.0485	0.006	0.1968	2	211661935	T	C	6715
387	rs1990797	N-acetylglycine || id:met-a-449	1.33e-15	-0.0486	0.0061	0.1707	2	211641068	C	G	6715
388	rs12328639	N-acetylglycine || id:met-a-449	2.75e-08	-0.0342	0.0062	0.15	2	211676323	G	A	6715
389	rs1367053	N-acetylglycine || id:met-a-449	4.88e-12	-0.0306	0.0044	0.5456	2	211862097	C	T	6715
390	rs715	N-acetylglycine || id:met-a-449	6.66e-58	0.091	0.0057	0.2904	2	211543055	C	T	6715
391	rs12468557	N-acetylglycine || id:met-a-449	1.84e-11	-0.0293	0.0044	0.373	2	211495587	T	C	6715
392	rs7948073	N-acetylglycine || id:met-a-449	4.6e-09	0.0256	0.0044	0.4298	11	67375184	G	T	6715
393	rs11679923	N-acetylornithine || id:met-a-381	4.99e-08	-0.1239	0.0227	0.0316	2	74050900	A	G	1751
394	rs1036113	N-acetylornithine || id:met-a-381	9.77e-135	-0.1052	0.0043	0.2847	2	74071151	T	C	7146
395	rs13415017	N-acetylornithine || id:met-a-381	1.46e-08	-0.034	0.006	0.31	2	74122223	C	T	5395
396	rs7573275	N-acetylornithine || id:met-a-381	1e-200	-0.1511	0.0042	0.2739	2	73552542	A	G	7146
397	rs6546815	N-acetylornithine || id:met-a-381	4.6e-09	0.0366	0.0063	0.1297	2	73505905	T	A	7146
398	rs1881244	N-acetylornithine || id:met-a-381	2.91e-112	-0.1907	0.0085	0.063	2	73645089	A	G	7146
399	rs2043099	N-acetylornithine || id:met-a-381	1.09e-32	-0.0514	0.0043	0.2713	2	73374156	A	G	7146
400	rs1653259	N-acetylornithine || id:met-a-381	4.18e-08	0.0491	0.0089	0.0653	2	74099562	A	G	7146
401	rs17348756	N-acetylornithine || id:met-a-381	1.87e-12	0.0475	0.0067	0.1081	2	73413182	T	C	7146
402	rs17349853	N-acetylornithine || id:met-a-381	1.82e-16	0.0738	0.009	0.0702	2	73831714	G	T	7146
403	rs315988	N1-methyladenosine || id:met-a-382	1.08e-08	-0.0072	0.0013	0.7633	6	160660694	C	T	7365
404	rs7749940	N2,N2-dimethylguanosine || id:met-a-679	8.3e-09	0.0109	0.0019	0.3736	6	156490528	A	C	4900
405	rs7203065	N2,N2-dimethylguanosine || id:met-a-679	2e-09	-0.0114	0.0019	0.6066	16	84748515	G	T	4900
406	rs603424	Nonadecanoate (19:0) || id:met-a-330	2.23e-08	0.0182	0.0032	0.1833	10	102075479	A	G	7335
407	rs1871395	Octadecanedioate || id:met-a-735	8.68e-10	0.0309	0.005	0.1633	12	21352315	G	A	6876
408	rs12829704	Octadecanedioate || id:met-a-735	9.49e-21	-0.042	0.0045	0.1927	12	21388621	A	G	6876
409	rs2857468	Octadecanedioate || id:met-a-735	4.71e-08	0.0389	0.0071	0.9078	12	21491937	T	A	6876
410	rs2108622	Octadecanedioate || id:met-a-735	1.2e-08	-0.0248	0.0044	0.288	19	15990431	T	C	6876
411	rs721204	Octanoylcarnitine || id:met-a-615	6.29e-16	0.0465	0.0057	0.1116	1	76262523	A	G	7345
412	rs5745515	Octanoylcarnitine || id:met-a-615	8.24e-12	0.0468	0.0069	0.0972	1	76358386	T	C	7345
413	rs7552404	Octanoylcarnitine || id:met-a-615	1.27e-77	-0.0746	0.004	0.3016	1	76135946	G	A	7345
414	rs5745542	Octanoylcarnitine || id:met-a-615	2.17e-15	0.046	0.0058	0.1025	1	76365073	G	C	7345
415	rs17304141	Octanoylcarnitine || id:met-a-615	4.07e-22	0.1417	0.0147	0.0214	1	76094078	G	T	7345
416	rs6849801	Octanoylcarnitine || id:met-a-615	1.6e-11	0.0276	0.0041	0.3034	4	159890921	G	C	7345
417	rs8396	Octanoylcarnitine || id:met-a-615	1.38e-31	-0.0478	0.0041	0.3028	4	159630817	C	T	7345
418	rs924135	Octanoylcarnitine || id:met-a-615	1.09e-09	0.0209	0.0034	0.616	16	16123459	T	A	7345
419	rs1348656	Oleate (18:1n9) || id:met-a-332	1.06e-08	-0.0172	0.003	0.7976	3	144933520	T	C	7323
420	rs273914	Oleoylcarnitine || id:met-a-681	3.04e-11	-0.0232	0.0035	0.6322	5	131660431	T	A	7263
421	rs603424	Palmitate (16:0) || id:met-a-329	2.45e-10	0.0151	0.0024	0.1836	10	102075479	A	G	7352
422	rs603424	Palmitoleate (16:1n7) || id:met-a-576	1.31e-14	-0.0367	0.0048	0.1849	10	102075479	A	G	7327
423	rs633695	Palmitoyl sphingomyelin || id:met-a-751	2.47e-08	0.01	0.0018	0.2817	15	58725839	G	A	7366
424	rs445925	Palmitoyl sphingomyelin || id:met-a-751	1.97e-09	-0.024	0.004	0.079	19	45415640	A	G	5604
425	rs273914	Palmitoylcarnitine || id:met-a-434	4.02e-10	-0.0209	0.0033	0.6309	5	131660431	T	A	7259
426	rs1395	Pantothenate || id:met-a-338	8.14e-11	0.0172	0.0027	0.7034	2	27424636	A	G	7160
427	rs1938479	Pelargonate (9:0) || id:met-a-366	1.78e-08	0.01	0.0018	0.3555	10	92297943	C	T	7356
428	rs6887589	Pentadecanoate (15:0) || id:met-a-333	4.33e-08	0.0142	0.0026	0.2213	5	107011559	G	A	7063
429	rs4797105	Phenylacetylglutamine || id:met-a-677	3.59e-08	-0.0406	0.0074	0.2032	18	3370562	G	C	7364
430	rs1718306	Phenylalanine || id:met-a-308	7.34e-11	-0.0075	0.0011	0.5977	12	103257308	C	T	7354
431	rs1657179	Phenyllactate (PLA) || id:met-a-430	9.38e-15	-0.0208	0.0027	0.5396	16	58769019	T	C	5702
432	rs4784054	Phenyllactate (PLA) || id:met-a-430	2.31e-21	0.0349	0.0037	0.1063	16	58776314	A	G	5702
433	rs12725284	Pipecolate || id:met-a-335	1.72e-08	0.0315	0.0056	0.1606	1	146792265	T	C	7345
434	rs9594738	Pro-hydroxy-pro || id:met-a-678	4.53e-08	0.0137	0.0025	0.4782	13	42952145	T	C	7344
435	rs11802885	Proline || id:met-a-355	2.33e-08	0.0098	0.0018	0.3634	1	113896872	A	T	7367
436	rs5746636	Proline || id:met-a-355	3.94e-19	-0.0319	0.0036	0.1975	22	18896301	T	G	7367
437	rs5747934	Proline || id:met-a-355	2e-44	0.0715	0.0051	0.0468	22	18915282	T	C	7367
438	rs9605907	Proline || id:met-a-355	9.7e-19	0.0229	0.0026	0.8377	22	18941457	G	A	7367
439	rs2518802	Proline || id:met-a-355	4.15e-59	0.0534	0.0033	0.097	22	18975345	C	A	7367
440	rs715544	Proline || id:met-a-355	2.44e-08	-0.0199	0.0036	0.093	22	19133605	A	G	7367
441	rs9680846	Proline || id:met-a-355	2.8e-09	-0.0144	0.0024	0.2825	22	18965418	T	C	7367
442	rs7727544	Propionylcarnitine || id:met-a-479	6.61e-16	-0.0148	0.0018	0.5553	5	131590534	T	C	7364
443	rs662138	Propionylcarnitine || id:met-a-479	3.15e-14	-0.0206	0.0027	0.1701	6	160564476	G	C	7364
444	rs10128501	Propionylcarnitine || id:met-a-479	5.06e-09	-0.0108	0.0018	0.4197	10	61508784	G	A	7364
445	rs12356193	Propionylcarnitine || id:met-a-479	1.96e-33	-0.0328	0.0027	0.164	10	61413353	G	A	7364
446	rs2715311	Propionylcarnitine || id:met-a-479	6.57e-09	-0.0107	0.0018	0.3884	18	63688253	A	G	7364
447	rs715	Pyroglutamine* || id:met-a-501	2.46e-16	-0.0361	0.0044	0.2861	2	211543055	C	T	7354
448	rs2159892	Pyroglutamine* || id:met-a-501	3.63e-08	-0.0202	0.0037	0.6432	3	45383676	T	G	7354
449	rs17279437	Pyroglutamine* || id:met-a-501	1.25e-20	0.059	0.0063	0.0953	3	45814094	A	G	7354
450	rs11613331	Pyroglutamine* || id:met-a-501	2.23e-25	0.0374	0.0036	0.5532	12	351467	A	G	7354
451	rs1600760	Pyroglutamine* || id:met-a-501	5.12e-09	-0.0216	0.0037	0.663	14	85104707	A	T	7354
452	rs4787294	Scyllo-inositol || id:met-a-472	9.64e-21	-0.075	0.008	0.0722	16	25002350	T	A	6119
453	rs17177078	Scyllo-inositol || id:met-a-472	1.65e-08	-0.0454	0.008	0.0648	16	24810681	T	C	6119
454	rs1163251	Serine || id:met-a-464	7.05e-27	-0.0188	0.0017	0.4	1	120209755	C	T	7349
455	rs715	Serine || id:met-a-464	2.69e-21	0.0223	0.0024	0.2889	2	211543055	C	T	7349
456	rs4947534	Serine || id:met-a-464	1.96e-14	0.0183	0.0024	0.7521	7	56079094	C	T	7349
457	rs1348656	Stearate (18:0) || id:met-a-331	1.17e-08	-0.0137	0.0024	0.798	3	144933520	T	C	7355
458	rs603424	Stearate (18:0) || id:met-a-331	6.06e-21	0.0225	0.0024	0.1835	10	102075479	A	G	7355
459	rs174601	Stearidonate (18:4n3) || id:met-a-624	7.93e-16	-0.0336	0.0042	0.3398	11	61623140	T	C	7330
460	rs272881	Stearoylcarnitine || id:met-a-653	1.11e-10	-0.0214	0.0033	0.617	5	131669264	A	G	6768
461	rs6703518	Succinylcarnitine || id:met-a-742	5.85e-09	-0.0108	0.0019	0.4273	1	186116797	T	G	6552
462	rs17806888	Succinylcarnitine || id:met-a-742	7.15e-11	0.0224	0.0034	0.1194	3	67416322	C	T	6552
463	rs2686513	Succinylcarnitine || id:met-a-742	3.8e-08	0.011	0.002	0.448	7	22451353	C	T	5018
464	rs10988217	Succinylcarnitine || id:met-a-742	1.36e-18	0.0164	0.0019	0.6117	9	131888116	G	A	6552
465	rs12899230	Succinylcarnitine || id:met-a-742	1.39e-11	0.0247	0.0036	0.0787	15	63369788	C	T	6552
466	rs1472631	Succinylcarnitine || id:met-a-742	1.85e-88	-0.0366	0.0018	0.5081	15	63423739	G	A	6552
467	rs901273	Succinylcarnitine || id:met-a-742	7.48e-09	-0.0107	0.0019	0.4966	15	63677966	G	A	6552
468	rs2729816	Succinylcarnitine || id:met-a-742	5.54e-33	-0.0313	0.0026	0.7807	15	63413084	C	T	6552
469	rs11637751	Succinylcarnitine || id:met-a-742	1.77e-08	0.0155	0.0027	0.1659	15	63643524	A	G	6552
470	rs2729786	Succinylcarnitine || id:met-a-742	3.97e-11	0.0238	0.0036	0.099	15	63401605	A	C	6552
471	rs8060756	Succinylcarnitine || id:met-a-742	4.07e-08	0.0102	0.0018	0.3703	16	63202385	A	G	6552
472	rs924135	Succinylcarnitine || id:met-a-742	1.52e-19	0.0167	0.0018	0.6172	16	16123459	T	A	6552
473	rs6663731	Tetradecanedioate || id:met-a-709	1.38e-14	-0.0624	0.0081	0.1143	1	47347427	T	A	5629
474	rs12228798	Tetradecanedioate || id:met-a-709	2.26e-08	-0.031	0.0055	0.2736	12	20964557	T	C	5629
475	rs12317268	Tetradecanedioate || id:met-a-709	4.16e-60	0.1008	0.0062	0.1658	12	21352541	G	A	5629
476	rs11045821	Tetradecanedioate || id:met-a-709	4.6e-30	-0.0737	0.0065	0.1644	12	21332423	A	G	5629
477	rs284191	Tryptophan || id:met-a-304	1.97e-09	0.006	0.001	0.385	1	92236048	G	A	5592
478	rs7584842	Tryptophan || id:met-a-304	4.15e-08	0.005	0.0009	0.4623	2	11756260	C	T	7355
479	rs4306882	Tryptophan || id:met-a-304	2.52e-10	-0.0057	0.0009	0.6153	3	21062584	T	G	7355
480	rs972459	Tryptophan || id:met-a-304	1.97e-08	-0.005	0.0009	0.4213	3	191855497	C	T	7355
481	rs710580	Tryptophan || id:met-a-304	3.57e-08	-0.005	0.0009	0.3566	3	189809163	A	C	7355
482	rs4695138	Tryptophan || id:met-a-304	8e-09	-0.0052	0.0009	0.4648	4	45956180	T	A	7355
483	rs13122250	Tryptophan || id:met-a-304	8.95e-12	0.0062	0.0009	0.5542	4	156808288	T	C	7355
484	rs1559063	Tryptophan || id:met-a-304	7.82e-09	-0.0052	0.0009	0.3791	5	172348594	G	C	7355
485	rs4615256	Tryptophan || id:met-a-304	4.99e-08	-0.0049	0.0009	0.4673	5	62700867	G	A	7355
486	rs1016522	Tryptophan || id:met-a-304	1.59e-10	0.0058	0.0009	0.5803	5	143193326	A	G	7355
487	rs1373962	Tryptophan || id:met-a-304	2.71e-08	-0.005	0.0009	0.4027	5	83527862	C	T	7355
488	rs4958379	Tryptophan || id:met-a-304	2.18e-08	-0.005	0.0009	0.433	5	154010041	A	G	7355
489	rs6935961	Tryptophan || id:met-a-304	3.75e-10	0.0056	0.0009	0.4422	6	125636350	G	A	7355
490	rs6901004	Tryptophan || id:met-a-304	1.08e-11	0.0061	0.0009	0.4258	6	111554822	G	C	7355
491	rs38271	Tryptophan || id:met-a-304	1.19e-08	0.0051	0.0009	0.4075	7	14307031	G	A	7355
492	rs7463805	Tryptophan || id:met-a-304	4.6e-09	-0.0053	0.0009	0.5213	8	110753672	T	C	7355
493	rs6480970	Tryptophan || id:met-a-304	4.29e-08	-0.0049	0.0009	0.6159	10	54568664	A	G	7355
494	rs603446	Tryptophan || id:met-a-304	1.38e-08	0.0051	0.0009	0.4448	11	116654435	T	C	7355
495	rs9511152	Tryptophan || id:met-a-304	2.98e-08	-0.005	0.0009	0.559	13	19596767	A	G	7355
496	rs2111118	Tryptophan || id:met-a-304	1.21e-08	-0.0051	0.0009	0.3793	16	54049153	C	T	7355
497	rs2548993	Tryptophan betaine || id:met-a-743	1.89e-09	0.058	0.0097	0.7341	5	131808869	A	G	7014
498	rs13184973	Tryptophan betaine || id:met-a-743	3.29e-08	-0.0763	0.0138	0.103	5	129581528	A	T	7014
499	rs7733814	Tryptophan betaine || id:met-a-743	1.89e-08	-0.1034	0.0184	0.0581	5	131556309	T	C	7014
500	rs2405522	Tryptophan betaine || id:met-a-743	4.49e-29	0.1264	0.0113	0.8328	5	131741696	G	A	7014
501	rs12728678	Tyrosine || id:met-a-325	2.19e-08	-0.0096	0.0017	0.2003	1	154764715	T	C	7358
502	rs174408	Tyrosine || id:met-a-325	1.41e-08	0.0129	0.0023	0.149	6	111932349	A	G	7358
503	rs9400467	Tyrosine || id:met-a-325	6.54e-14	-0.0121	0.0016	0.7059	6	111424015	T	C	7358
504	rs172650	Tyrosine || id:met-a-325	2.82e-10	0.0102	0.0016	0.6543	16	71603912	A	C	7358
505	rs938554	Urate || id:met-a-345	5.85e-93	0.0348	0.0017	0.7744	4	9925692	G	C	7371
506	rs11731100	Urate || id:met-a-345	9.97e-13	0.0116	0.0016	0.6498	4	9767180	T	A	7371
507	rs11737601	Urate || id:met-a-345	1.34e-10	-0.0104	0.0016	0.3153	4	10488568	G	A	7371
508	rs4697910	Urate || id:met-a-345	8.72e-14	-0.0124	0.0017	0.2866	4	9901874	A	G	7371
509	rs10939663	Urate || id:met-a-345	5.57e-22	0.0161	0.0017	0.2721	4	10032516	G	T	7371
510	rs532545	Uridine || id:met-a-316	3.41e-08	-0.0095	0.0017	0.3065	1	20915172	T	C	7354
511	rs2686796	Uridine || id:met-a-316	1.89e-08	0.0094	0.0017	0.4524	7	48102911	T	C	7354
512	rs131794	Uridine || id:met-a-316	4.37e-16	-0.0146	0.0018	0.7926	22	50971752	C	A	7354
513	rs1440581	Valine || id:met-a-351	2.56e-12	0.0081	0.0012	0.5423	4	89226422	C	T	7359
514	rs4680	X-01911 || id:met-a-507	1.31e-13	-0.0436	0.0059	0.5065	22	19951271	A	G	6000
515	rs1934955	X-02249 || id:met-a-492	3.33e-16	0.0301	0.0037	0.287	10	96788561	G	A	7369
516	rs1165196	X-02269 || id:met-a-485	4.8e-10	-0.0409	0.0066	0.549	6	25813150	A	G	7256
517	rs2071426	X-02269 || id:met-a-485	6.87e-14	-0.0547	0.0073	0.2893	10	96828323	C	T	7256
518	rs11188148	X-02269 || id:met-a-485	3.87e-11	0.066	0.01	0.1244	10	96795287	G	A	7256
519	rs2199680	X-02269 || id:met-a-485	2.18e-09	-0.0526	0.0088	0.1678	12	21415496	T	A	7256
520	rs3798167	X-03056--N-[3-(2-Oxopyrrolidin-1-yl)propyl]acetamide || id:met-a-505	2.02e-09	0.0203	0.0034	0.2058	6	160567928	T	G	7363
521	rs6909681	X-03056--N-[3-(2-Oxopyrrolidin-1-yl)propyl]acetamide || id:met-a-505	1.21e-14	0.0199	0.0026	0.4723	6	160469099	A	T	7363
522	rs662138	X-03056--N-[3-(2-Oxopyrrolidin-1-yl)propyl]acetamide || id:met-a-505	1.03e-22	-0.0342	0.0035	0.1693	6	160564476	G	C	7363
523	rs1005390	X-03056--N-[3-(2-Oxopyrrolidin-1-yl)propyl]acetamide || id:met-a-505	2.5e-14	-0.0261	0.0034	0.2002	7	150543721	G	T	7363
524	rs11978239	X-03056--N-[3-(2-Oxopyrrolidin-1-yl)propyl]acetamide || id:met-a-505	4.75e-08	-0.0145	0.0026	0.2909	7	150560322	G	A	7363
525	rs11101730	X-03056--N-[3-(2-Oxopyrrolidin-1-yl)propyl]acetamide || id:met-a-505	3.27e-13	0.0553	0.0076	0.0586	10	135197336	T	A	7363
526	rs10776672	X-03056--N-[3-(2-Oxopyrrolidin-1-yl)propyl]acetamide || id:met-a-505	3.35e-09	-0.0266	0.0045	0.8929	10	135157955	A	G	7363
527	rs6502844	X-03056--N-[3-(2-Oxopyrrolidin-1-yl)propyl]acetamide || id:met-a-505	6.92e-10	0.0214	0.0035	0.8435	17	5019668	T	C	7363
528	rs12602901	X-03056--N-[3-(2-Oxopyrrolidin-1-yl)propyl]acetamide || id:met-a-505	1.14e-26	-0.0368	0.0034	0.1717	17	4824625	C	G	7363
529	rs6679002	X-03094 || id:met-a-373	2.16e-15	0.0141	0.0018	0.5914	1	63199936	T	G	7356
530	rs1260326	X-03094 || id:met-a-373	1.83e-08	-0.0133	0.0024	0.5912	2	27730940	C	T	7356
531	rs9855331	X-03094 || id:met-a-373	3.81e-08	-0.0147	0.0027	0.2527	3	105330993	T	A	7356
532	rs964184	X-03094 || id:met-a-373	7.95e-15	-0.0252	0.0032	0.8617	11	116648917	C	G	7356
533	rs2187375	X-03094 || id:met-a-373	2.65e-17	0.0221	0.0026	0.8349	18	47172283	G	A	7356
534	rs1030420	X-04499--3,4-dihydroxybutyrate || id:met-a-393	1.02e-11	-0.0221	0.0032	0.1884	8	67360725	T	C	6549
535	rs6053126	X-06246 || id:met-a-412	3.8e-08	0.022	0.004	0.747	20	564893	G	A	5275
536	rs3783200	X-06307 || id:met-a-414	1.51e-08	0.0414	0.0073	0.3141	13	46616462	C	A	1643
537	rs10140289	X-08402 || id:met-a-426	9.59e-09	0.0429	0.0075	0.0295	14	64357688	A	G	7284
538	rs12881815	X-08402 || id:met-a-426	8e-14	0.0389	0.0052	0.055	14	64604595	A	G	7284
539	rs8022917	X-08402 || id:met-a-426	5.66e-09	0.015	0.0026	0.6849	14	64350068	C	T	7284
540	rs1271565	X-08402 || id:met-a-426	2.08e-10	0.0164	0.0026	0.2713	14	64044097	C	T	7284
541	rs7157785	X-08402 || id:met-a-426	7.23e-87	0.0681	0.0034	0.1649	14	64235556	T	G	7284
542	rs4814176	X-08402 || id:met-a-426	2.97e-17	-0.0216	0.0026	0.6062	20	12959398	C	T	7284
543	rs715	X-08988 || id:met-a-435	7.15e-35	0.0327	0.0027	0.2825	2	211543055	C	T	7329
544	rs13021675	X-08988 || id:met-a-435	1.2e-08	0.0157	0.0028	0.1941	2	211661935	T	C	7329
545	rs10938307	X-08988 || id:met-a-435	1.48e-08	0.0106	0.0019	0.5337	4	43781839	C	T	7329
546	rs10508477	X-08988 || id:met-a-435	4.8e-08	0.0102	0.0019	0.5383	10	14598740	C	G	7329
547	rs7642243	X-09789 || id:met-a-510	7.5e-16	-0.0481	0.006	0.6118	3	195941216	G	C	7356
548	rs11185516	X-09789 || id:met-a-510	1.39e-08	0.0305	0.0054	0.3936	3	195928711	A	G	7356
549	rs556339	X-09789 || id:met-a-510	4.83e-10	0.0382	0.0061	0.2533	6	25870745	T	C	7356
550	rs4073054	X-10395 || id:met-a-440	4.42e-19	0.0163	0.0018	0.6255	1	161200487	A	C	7340
551	rs1800775	X-10395 || id:met-a-440	7.96e-09	0.0108	0.0019	0.4986	16	56995236	A	C	7340
552	rs4073054	X-10429 || id:met-a-441	2.15e-09	0.0162	0.0027	0.6266	1	161200487	A	C	6388
553	rs3762660	X-10510 || id:met-a-444	2.68e-08	-0.0199	0.0036	0.1065	3	98225660	G	T	7347
554	rs4902243	X-10510 || id:met-a-444	3.41e-37	0.0442	0.0035	0.1376	14	64234243	G	A	7347
555	rs4814176	X-10510 || id:met-a-444	1.04e-09	-0.0157	0.0026	0.606	20	12959398	C	T	7347
556	rs2935461	X-11204 || id:met-a-484	3.8e-08	-0.011	0.002	0.81	13	56404249	A	G	5584
557	rs8033940	X-11204 || id:met-a-484	1.19e-08	0.0104	0.0018	0.274	15	58724842	A	G	7350
558	rs10468017	X-11204 || id:met-a-484	3.45e-09	0.0108	0.0018	0.289	15	58678512	T	C	7350
559	rs1853207	X-11247 || id:met-a-489	9.57e-13	0.1085	0.0152	0.0598	10	96665937	T	C	6970
560	rs648253	X-11261 || id:met-a-490	2.05e-11	-0.0296	0.0044	0.5044	6	160469149	A	G	7322
561	rs6939741	X-11261 || id:met-a-490	1.87e-08	-0.0252	0.0045	0.4581	6	160362076	G	A	7322
562	rs3798167	X-11261 || id:met-a-490	1.1e-10	0.0344	0.0053	0.2049	6	160567928	T	G	7322
563	rs9457843	X-11261 || id:met-a-490	6.84e-09	0.0404	0.007	0.1187	6	160560933	T	C	7322
564	rs662138	X-11261 || id:met-a-490	9.38e-25	-0.0633	0.0062	0.1693	6	160564476	G	C	7322
565	rs1171614	X-11261 || id:met-a-490	6.68e-14	0.0423	0.0056	0.7767	10	61469538	C	T	7322
566	rs4327428	X-11315 || id:met-a-495	2.81e-12	-0.031	0.0044	0.1117	3	45809329	A	C	7337
567	rs1809148	X-11315 || id:met-a-495	9.51e-10	-0.0262	0.0043	0.136	8	144663075	A	G	7337
568	rs3761097	X-11315 || id:met-a-495	1.04e-12	0.057	0.008	0.053	19	36290977	T	C	5575
569	rs6593265	X-11317 || id:met-a-496	3.8e-08	0.011	0.002	0.311	7	55656122	A	C	5598
570	rs7499892	X-11317 || id:met-a-496	2.62e-11	-0.02	0.003	0.175	16	57006590	T	C	5598
571	rs12191817	X-11327 || id:met-a-498	1.66e-08	-0.0104	0.0018	0.316	6	136023746	G	T	7229
572	rs4541909	X-11327 || id:met-a-498	4.65e-08	0.01	0.0018	0.674	8	74364314	T	C	7229
573	rs9424148	X-11334 || id:met-a-499	1.61e-08	-0.0201	0.0036	0.7912	10	12146858	A	C	5211
574	rs2080403	X-11334 || id:met-a-499	3.82e-08	0.0149	0.0027	0.5357	12	345369	G	C	5211
575	rs12356193	X-11381 || id:met-a-504	8.36e-20	-0.0236	0.0026	0.1641	10	61413353	G	A	7308
576	rs1904071	X-11381 || id:met-a-504	3.12e-11	0.0161	0.0024	0.2652	10	61418691	G	T	7308
577	rs3764261	X-11412 || id:met-a-506	3.39e-09	0.0113	0.0019	0.3354	16	56993324	A	C	6497
578	rs651007	X-11423--O-sulfo-L-tyrosine || id:met-a-509	2.78e-10	-0.0152	0.0024	0.2007	9	136153875	T	C	7318
579	rs6151429	X-11423--O-sulfo-L-tyrosine || id:met-a-509	6.51e-18	0.0289	0.0034	0.0709	22	51063477	C	T	7318
580	rs3732218	X-11440 || id:met-a-513	2.77e-09	-0.0532	0.0089	0.0805	2	234627304	A	G	7250
581	rs4715354	X-11440 || id:met-a-513	1.66e-08	0.0278	0.0049	0.478	6	52708797	A	G	7250
582	rs296381	X-11440 || id:met-a-513	5.38e-143	0.1636	0.0064	0.8285	19	48371102	T	C	7250
583	rs11670965	X-11440 || id:met-a-513	3.45e-10	-0.0347	0.0055	0.6873	19	48468770	G	A	7250
584	rs4802397	X-11440 || id:met-a-513	9.94e-13	0.0559	0.0078	0.1412	19	48361912	C	T	7250
585	rs10418834	X-11440 || id:met-a-513	1.02e-13	-0.0416	0.0056	0.6804	19	48344679	A	T	7250
586	rs2932766	X-11440 || id:met-a-513	1.48e-29	-0.0621	0.0055	0.7073	19	48390424	T	G	7250
587	rs4148324	X-11441 || id:met-a-514	1.52e-116	0.1091	0.0048	0.3294	2	234672722	G	T	6642
588	rs7608713	X-11441 || id:met-a-514	1.45e-20	-0.0471	0.0051	0.2401	2	234567051	A	G	6642
589	rs28900384	X-11441 || id:met-a-514	3.21e-16	0.0977	0.012	0.0338	2	234657937	G	C	6642
590	rs2219067	X-11441 || id:met-a-514	2.9e-12	-0.0353	0.0051	0.2393	2	234512005	G	C	6642
591	rs6717546	X-11441 || id:met-a-514	1e-18	0.0378	0.0043	0.6337	2	234682119	G	A	6642
592	rs3796092	X-11441 || id:met-a-514	1.17e-11	0.0495	0.0073	0.098	2	234390469	A	C	6642
593	rs7608713	X-11442 || id:met-a-515	1.5e-23	-0.0504	0.005	0.2404	2	234567051	A	G	6712
594	rs6723936	X-11442 || id:met-a-515	1.26e-15	0.0388	0.0048	0.6404	2	234693382	A	G	6712
595	rs3796092	X-11442 || id:met-a-515	1.16e-09	0.0441	0.0072	0.0989	2	234390469	A	C	6712
596	rs28899194	X-11442 || id:met-a-515	2.31e-14	0.0903	0.0118	0.0346	2	234646682	T	C	6712
597	rs838705	X-11442 || id:met-a-515	6.57e-09	0.0247	0.0043	0.6145	2	234273242	A	G	6712
598	rs2219067	X-11442 || id:met-a-515	3.41e-10	-0.0317	0.005	0.2385	2	234512005	G	C	6712
599	rs4148324	X-11442 || id:met-a-515	5.37e-117	0.109	0.0047	0.3304	2	234672722	G	T	6712
600	rs6735065	X-11444 || id:met-a-516	1.99e-17	-0.0678	0.008	0.047	2	31542938	G	C	7313
601	rs3820915	X-11444 || id:met-a-516	3.21e-09	-0.0222	0.0038	0.5767	2	33045629	C	G	7313
602	rs7604035	X-11444 || id:met-a-516	9.39e-19	-0.031	0.0035	0.6739	2	32540334	C	T	7313
603	rs2273664	X-11444 || id:met-a-516	9.84e-11	-0.0457	0.0071	0.0616	2	32983480	A	G	7313
604	rs10199511	X-11444 || id:met-a-516	4.11e-12	-0.0397	0.0057	0.1013	2	32409007	A	G	7313
605	rs1346644	X-11444 || id:met-a-516	3.99e-09	-0.0296	0.005	0.1432	2	31626045	C	G	7313
606	rs559555	X-11444 || id:met-a-516	4.4e-22	0.0327	0.0034	0.5581	2	31810974	A	T	7313
607	rs10491431	X-11445--5-alpha-pregnan-3beta,20alpha-disulfate || id:met-a-517	1.59e-11	0.0807	0.012	0.1504	5	35968000	A	C	2537
608	rs4149081	X-11445--5-alpha-pregnan-3beta,20alpha-disulfate || id:met-a-517	5.22e-10	0.068	0.0109	0.1794	12	21378021	A	G	2537
609	rs296381	X-11445--5-alpha-pregnan-3beta,20alpha-disulfate || id:met-a-517	1.35e-08	0.0663	0.0117	0.8303	19	48371102	T	C	2537
610	rs9348689	X-11452 || id:met-a-518	4.41e-08	0.0339	0.0062	0.5165	6	25684653	T	G	6150
611	rs11754288	X-11469 || id:met-a-519	1.88e-12	0.0434	0.0062	0.4387	6	25776949	A	G	7330
612	rs11188148	X-11469 || id:met-a-519	7.51e-11	0.0615	0.0094	0.1229	10	96795287	G	A	7330
613	rs10509673	X-11469 || id:met-a-519	1.78e-09	-0.0471	0.0078	0.1624	10	96236191	C	G	7330
614	rs2071426	X-11469 || id:met-a-519	3.96e-14	-0.0517	0.0068	0.2935	10	96828323	C	T	7330
615	rs4149081	X-11469 || id:met-a-519	1.66e-08	-0.0437	0.0077	0.171	12	21378021	A	G	7330
616	rs559555	X-11470 || id:met-a-520	6.53e-19	0.0308	0.0035	0.56	2	31810974	A	T	6857
617	rs6929324	X-11470 || id:met-a-520	3.25e-09	-0.0896	0.0151	0.0166	6	30988886	T	G	6857
618	rs2734331	X-11470 || id:met-a-520	6.56e-13	-0.0726	0.0101	0.0349	6	31930351	G	A	6857
619	rs11647589	X-11478 || id:met-a-521	1.3e-17	-0.0404	0.0047	0.2814	16	20449616	G	A	6169
620	rs6497490	X-11478 || id:met-a-521	4.95e-27	-0.0824	0.0077	0.8816	16	20477474	T	G	6169
621	rs17057690	X-11483 || id:met-a-522	5e-09	0.0831	0.0142	0.0555	6	97779395	T	C	4274
622	rs12645107	X-11491 || id:met-a-524	4.61e-09	0.0463	0.0079	0.1473	4	69988999	A	G	6200
623	rs4149056	X-11491 || id:met-a-524	3.42e-32	0.0881	0.0075	0.1675	12	21331549	C	T	6200
624	rs11045824	X-11491 || id:met-a-524	5.08e-16	-0.0639	0.0079	0.163	12	21333912	T	G	6200
625	rs7975166	X-11491 || id:met-a-524	1.23e-08	-0.0799	0.014	0.047	12	21404682	A	G	6200
626	rs16833668	X-11521 || id:met-a-527	2.91e-08	0.0211	0.0038	0.3149	1	151918164	A	C	6753
627	rs4149021	X-11529 || id:met-a-528	3.05e-16	0.2311	0.0283	0.0145	12	21294785	A	G	6250
628	rs10770803	X-11529 || id:met-a-528	4.43e-09	-0.2129	0.0363	0.9492	12	21513827	T	C	1146
629	rs17617462	X-11529 || id:met-a-528	2.01e-13	-0.0827	0.0112	0.0983	12	20949809	C	T	6250
630	rs11045823	X-11529 || id:met-a-528	9.91e-83	-0.1715	0.0089	0.1583	12	21333745	A	G	6250
631	rs7975166	X-11529 || id:met-a-528	1.45e-18	-0.1407	0.016	0.0459	12	21404682	A	G	6250
632	rs974453	X-11529 || id:met-a-528	4.15e-09	-0.0629	0.0107	0.8985	12	20889942	G	A	6250
633	rs10841797	X-11529 || id:met-a-528	2.44e-15	-0.0604	0.0076	0.2615	12	21508230	A	G	6250
634	rs7137767	X-11529 || id:met-a-528	7.8e-12	-0.049	0.0072	0.4417	12	21525606	C	A	6250
635	rs7138177	X-11529 || id:met-a-528	3.11e-14	0.0784	0.0103	0.1087	12	21312924	G	A	6250
636	rs4149056	X-11529 || id:met-a-528	1e-200	0.2952	0.0078	0.1818	12	21331549	C	T	6250
637	rs10505870	X-11529 || id:met-a-528	3.13e-20	0.0654	0.0071	0.2733	12	21171896	A	G	6250
638	rs7608713	X-11530 || id:met-a-529	3.59e-24	-0.0483	0.0048	0.2387	2	234567051	A	G	6967
639	rs887829	X-11530 || id:met-a-529	1.96e-140	0.1116	0.0044	0.3321	2	234668570	T	C	6967
640	rs2018609	X-11530 || id:met-a-529	2.04e-10	-0.0299	0.0047	0.2562	2	234548576	C	T	6967
641	rs4047189	X-11530 || id:met-a-529	3.78e-14	0.0555	0.0073	0.096	2	234442949	T	G	6967
642	rs6723936	X-11530 || id:met-a-529	2.59e-16	0.0372	0.0045	0.642	2	234693382	A	G	6967
643	rs28900385	X-11530 || id:met-a-529	6.2e-18	0.0996	0.0115	0.0338	2	234661136	C	T	6967
644	rs838718	X-11530 || id:met-a-529	6.75e-10	0.027	0.0044	0.486	2	234296650	A	G	6967
645	rs17863762	X-11530 || id:met-a-529	9.1e-11	-0.0851	0.0131	0.0291	2	234527183	A	G	6967
646	rs12228798	X-11538 || id:met-a-531	6.19e-16	-0.0349	0.0043	0.2746	12	20964557	T	C	7355
647	rs10505870	X-11538 || id:met-a-531	9.16e-12	0.0298	0.0044	0.2696	12	21171896	A	G	7355
648	rs2857468	X-11538 || id:met-a-531	1.22e-19	0.0712	0.0079	0.9045	12	21491937	T	A	7355
649	rs1871395	X-11538 || id:met-a-531	1.06e-89	0.1101	0.0055	0.1615	12	21352315	G	A	7355
650	rs2291073	X-11538 || id:met-a-531	2.46e-10	-0.0464	0.0073	0.0823	12	21325814	G	T	7355
651	rs11045824	X-11538 || id:met-a-531	4.34e-79	-0.0953	0.0051	0.1664	12	21333912	T	G	7355
652	rs11834359	X-11538 || id:met-a-531	2.65e-12	-0.0349	0.005	0.193	12	21534868	C	A	7355
653	rs2108622	X-11538 || id:met-a-531	8.49e-09	-0.0248	0.0043	0.2918	19	15990431	T	C	7355
654	rs247616	X-11550 || id:met-a-534	1.11e-11	0.0096	0.0014	0.3242	16	56989590	T	C	7329
655	rs7707010	X-11593--O-methylascorbate* || id:met-a-536	9.61e-09	-0.0252	0.0044	0.0418	5	138444877	G	A	7344
656	rs2686184	X-11593--O-methylascorbate* || id:met-a-536	1.89e-08	0.0097	0.0017	0.592	8	11649359	G	A	7344
657	rs9318225	X-11593--O-methylascorbate* || id:met-a-536	1.95e-09	0.0106	0.0018	0.3171	13	74491265	C	T	7344
658	rs10412803	X-11593--O-methylascorbate* || id:met-a-536	4.42e-08	0.0097	0.0018	0.3119	19	46877975	T	C	7344
659	rs438798	X-11593--O-methylascorbate* || id:met-a-536	1.55e-23	-0.0173	0.0017	0.4654	22	20169499	G	A	7344
660	rs16982844	X-11593--O-methylascorbate* || id:met-a-536	9.08e-10	-0.0423	0.0069	0.0627	22	19947942	A	C	1760
661	rs9606212	X-11593--O-methylascorbate* || id:met-a-536	2.67e-10	-0.0318	0.005	0.0586	22	20015615	A	C	7344
662	rs4597638	X-11593--O-methylascorbate* || id:met-a-536	6.06e-11	0.0281	0.0043	0.058	22	19902526	C	T	7344
663	rs4680	X-11593--O-methylascorbate* || id:met-a-536	4.66e-178	-0.0486	0.0017	0.5069	22	19951271	A	G	7344
664	rs3804043	X-11593--O-methylascorbate* || id:met-a-536	7.76e-24	0.0178	0.0018	0.2911	22	20052481	A	C	7344
665	rs5746846	X-11593--O-methylascorbate* || id:met-a-536	7.81e-46	0.0245	0.0017	0.5267	22	19920646	G	C	7344
666	rs887200	X-11593--O-methylascorbate* || id:met-a-536	8.02e-30	-0.0294	0.0026	0.8808	22	19963666	T	C	7344
667	rs11089325	X-11593--O-methylascorbate* || id:met-a-536	1.19e-08	0.0227	0.004	0.0613	22	19984200	T	C	7344
668	rs7290062	X-11593--O-methylascorbate* || id:met-a-536	2.24e-11	0.0168	0.0025	0.1365	22	20175473	C	T	7344
669	rs7061710	X-11786--methylcysteine || id:met-a-540	7.52e-14	0.0453	0.0061	0.2282	1	171080615	C	G	2773
670	rs869927	X-11787 || id:met-a-541	3.51e-10	0.0112	0.0018	0.8615	2	73542685	G	A	7362
671	rs17349853	X-11787 || id:met-a-541	1.58e-08	0.0157	0.0028	0.0699	2	73831714	G	T	7362
672	rs17725971	X-11787 || id:met-a-541	3.68e-16	-0.0145	0.0018	0.1508	2	74118201	G	A	7362
673	rs10206899	X-11787 || id:met-a-541	7.74e-123	-0.0399	0.0017	0.22	2	73900900	C	T	7362
674	rs17009399	X-11787 || id:met-a-541	2.8e-41	-0.0359	0.0027	0.0582	2	74056313	C	G	7362
675	rs17110031	X-11787 || id:met-a-541	1.09e-24	-0.035	0.0034	0.0385	10	96206045	C	T	7362
676	rs1891071	X-11787 || id:met-a-541	1.03e-09	-0.0101	0.0016	0.6279	10	96805371	T	C	7362
677	rs2298037	X-11787 || id:met-a-541	1.2e-08	0.01	0.0018	0.1673	10	96746078	T	C	7362
678	rs1934963	X-11787 || id:met-a-541	8.69e-65	-0.0293	0.0017	0.1979	10	96734676	C	T	7362
679	rs698078	X-11792 || id:met-a-542	1.02e-08	0.0636	0.0111	0.4211	3	186459227	G	A	2391
680	rs4253252	X-11792 || id:met-a-542	2.83e-22	0.0862	0.0089	0.5197	4	187157458	G	T	2391
681	rs2731672	X-11792 || id:met-a-542	1.97e-09	0.12	0.02	0.743	5	176842474	C	T	1503
682	rs2741023	X-11793--oxidized bilirubin* || id:met-a-543	2.14e-32	0.049	0.0041	0.3648	2	234516714	A	G	7166
683	rs4148328	X-11793--oxidized bilirubin* || id:met-a-543	3.33e-15	-0.0328	0.0042	0.3766	2	234677659	T	C	7166
684	rs887829	X-11793--oxidized bilirubin* || id:met-a-543	3e-114	0.0932	0.0041	0.3275	2	234668570	T	C	7166
685	rs10176426	X-11793--oxidized bilirubin* || id:met-a-543	1.73e-09	-0.0367	0.0061	0.116	2	234579915	T	C	7166
686	rs10175949	X-11793--oxidized bilirubin* || id:met-a-543	2.23e-09	-0.0337	0.0056	0.8649	2	234712921	A	G	7166
687	rs838705	X-11793--oxidized bilirubin* || id:met-a-543	4.46e-08	0.0227	0.0042	0.6163	2	234273242	A	G	7166
688	rs11563251	X-11793--oxidized bilirubin* || id:met-a-543	4.07e-08	-0.0342	0.0062	0.1081	2	234679384	T	C	7166
689	rs1587493	X-11793--oxidized bilirubin* || id:met-a-543	4.09e-10	0.0315	0.005	0.8172	2	234689751	A	G	7166
690	rs6723936	X-11793--oxidized bilirubin* || id:met-a-543	2.08e-13	0.0307	0.0042	0.6429	2	234693382	A	G	7166
691	rs1115381	X-11793--oxidized bilirubin* || id:met-a-543	5.59e-15	0.0333	0.0043	0.7375	2	234505285	C	T	7166
692	rs28899194	X-11793--oxidized bilirubin* || id:met-a-543	5.04e-11	0.072	0.011	0.0345	2	234646682	T	C	7166
693	rs1113193	X-11793--oxidized bilirubin* || id:met-a-543	1.54e-13	-0.0318	0.0043	0.2643	2	234569137	A	G	7166
694	rs7592624	X-11793--oxidized bilirubin* || id:met-a-543	1.21e-44	0.0568	0.0041	0.5706	2	234602906	A	G	7166
695	rs1597944	X-11793--oxidized bilirubin* || id:met-a-543	1.36e-13	0.037	0.005	0.535	2	234504098	T	C	5568
696	rs6760588	X-11793--oxidized bilirubin* || id:met-a-543	2.92e-12	-0.03	0.0043	0.2523	2	234572783	C	A	7166
697	rs2011404	X-11793--oxidized bilirubin* || id:met-a-543	7.96e-15	0.0497	0.0064	0.8787	2	234627937	C	T	7166
698	rs12986677	X-11793--oxidized bilirubin* || id:met-a-543	6.13e-53	0.0673	0.0044	0.2707	2	234698976	A	G	7166
699	rs6431558	X-11793--oxidized bilirubin* || id:met-a-543	1.31e-29	-0.0458	0.0041	0.4742	2	234529643	T	C	7166
700	rs11683356	X-11793--oxidized bilirubin* || id:met-a-543	2.22e-08	0.0718	0.0128	0.0287	2	234545294	A	G	7166
701	rs17868341	X-11793--oxidized bilirubin* || id:met-a-543	2.13e-10	-0.0559	0.0088	0.0561	2	234669886	T	C	7166
702	rs3923630	X-11793--oxidized bilirubin* || id:met-a-543	2.14e-08	0.028	0.005	0.667	12	71289175	G	A	5568
703	rs3099557	X-11799 || id:met-a-545	1.83e-39	-0.1484	0.0113	0.8504	4	22824021	A	G	4817
704	rs439401	X-11820 || id:met-a-548	1.22e-16	0.034	0.0041	0.649	19	45414451	C	T	5512
705	rs445925	X-11820 || id:met-a-548	2.46e-15	0.065	0.0082	0.079	19	45415640	A	G	5512
706	rs885479	X-11858 || id:met-a-555	7e-09	0.1621	0.028	0.0535	16	89986154	A	G	3221
707	rs4149056	X-11905 || id:met-a-560	1.08e-47	0.0827	0.0057	0.1633	12	21331549	C	T	4409
708	rs12370842	X-11905 || id:met-a-560	6.67e-24	-0.0588	0.0058	0.175	12	21393586	A	G	4409
709	rs10505870	X-11905 || id:met-a-560	4.79e-08	0.0264	0.0048	0.2729	12	21171896	A	G	4409
710	rs1681529	X-12013 || id:met-a-562	2.49e-08	0.4453	0.0799	0.0182	15	60504269	A	G	474
711	rs1800775	X-12038 || id:met-a-566	1.02e-11	0.0128	0.0019	0.4977	16	56995236	A	C	7315
712	rs12508311	X-12040 || id:met-a-568	3.71e-08	0.4363	0.0793	0.0423	4	34761270	T	A	171
713	rs11736351	X-12040 || id:met-a-568	2.02e-08	0.516	0.092	0.0263	4	81601668	C	G	171
714	rs6544713	X-12063 || id:met-a-570	8.97e-10	0.0314	0.0051	0.6789	2	44073881	C	T	6797
715	rs13230554	X-12063 || id:met-a-570	4.31e-16	-0.1701	0.0209	0.016	7	98730819	T	C	6797
716	rs952319	X-12063 || id:met-a-570	1.39e-36	-0.0948	0.0075	0.1352	7	99171449	T	C	6797
717	rs7795644	X-12063 || id:met-a-570	4.76e-17	-0.1065	0.0127	0.0648	7	98868696	T	C	6797
718	rs6465760	X-12063 || id:met-a-570	9.5e-16	0.0416	0.0052	0.3009	7	99591418	A	G	6797
719	rs11762932	X-12063 || id:met-a-570	6.25e-10	-0.0363	0.0059	0.2167	7	99792666	G	A	6797
720	rs7797978	X-12063 || id:met-a-570	7.52e-13	0.0413	0.0058	0.7356	7	98829169	T	G	6797
721	rs10242455	X-12063 || id:met-a-570	1.67e-109	-0.2212	0.0099	0.0665	7	99240179	G	A	6797
722	rs4917639	X-12063 || id:met-a-570	1.39e-09	0.0362	0.006	0.1985	10	96725535	C	A	6797
723	rs2291073	X-12063 || id:met-a-570	2.57e-09	-0.0546	0.0092	0.0802	12	21325814	G	T	6797
724	rs7138177	X-12063 || id:met-a-570	4.97e-12	0.0579	0.0084	0.1067	12	21312924	G	A	6797
725	rs2857468	X-12063 || id:met-a-570	2.45e-09	0.0594	0.01	0.9054	12	21491937	T	A	6797
726	rs4149056	X-12063 || id:met-a-570	1.26e-73	0.1176	0.0065	0.1621	12	21331549	C	T	6797
727	rs11045825	X-12063 || id:met-a-570	1.62e-21	-0.0641	0.0067	0.166	12	21334010	C	T	6797
728	rs296396	X-12063 || id:met-a-570	1.05e-09	0.0409	0.0067	0.8372	19	48365523	C	T	6797
729	rs10748725	X-12092 || id:met-a-580	2.11e-22	-0.0505	0.0052	0.3536	10	100076982	A	G	7089
730	rs1061134	X-12092 || id:met-a-580	2.82e-67	-0.1458	0.0084	0.0946	10	100189252	A	G	7089
731	rs12780272	X-12092 || id:met-a-580	2.55e-09	0.08	0.0134	0.0376	10	100196452	T	C	7089
732	rs17109581	X-12092 || id:met-a-580	1.61e-61	-0.274	0.0166	0.0386	10	100140636	T	A	7089
733	rs942800	X-12092 || id:met-a-580	1.06e-11	0.0362	0.0053	0.4265	10	100081443	A	C	7089
734	rs12415538	X-12092 || id:met-a-580	5.76e-10	-0.1204	0.0194	0.0188	10	100273289	T	C	7089
735	rs11189692	X-12092 || id:met-a-580	2.25e-12	0.0427	0.0061	0.2203	10	100344136	C	T	7089
736	rs11595763	X-12092 || id:met-a-580	8.34e-46	0.0863	0.0061	0.1705	10	100193526	C	A	7089
737	rs10883057	X-12092 || id:met-a-580	3.25e-14	-0.0409	0.0054	0.2703	10	100032037	C	G	7089
738	rs1061135	X-12092 || id:met-a-580	2.33e-43	-0.0689	0.005	0.5396	10	100189138	G	A	7089
739	rs754586	X-12092 || id:met-a-580	1.35e-11	0.0341	0.005	0.5872	10	100224362	C	T	7089
740	rs542386	X-12092 || id:met-a-580	4.56e-08	-0.0671	0.0123	0.0441	10	100286160	A	C	7089
741	rs4919221	X-12092 || id:met-a-580	2.7e-40	0.0685	0.0052	0.2565	10	100115027	C	T	7089
742	rs4917817	X-12092 || id:met-a-580	6.71e-16	0.0406	0.005	0.6783	10	100085888	A	C	7089
743	rs1365	X-12092 || id:met-a-580	1.16e-13	0.0752	0.0101	0.9458	10	100035666	A	C	7089
744	rs1889459	X-12092 || id:met-a-580	9.94e-10	-0.0412	0.0067	0.1628	10	5314043	C	G	7089
745	rs7096654	X-12092 || id:met-a-580	1e-200	0.2537	0.0047	0.6211	10	100134036	T	C	7089
746	rs942812	X-12092 || id:met-a-580	4.24e-36	-0.1771	0.0141	0.0293	10	100153664	A	C	7089
747	rs8101881	X-12092 || id:met-a-580	2.57e-08	0.0281	0.005	0.6089	19	33364628	T	C	7089
748	rs10469966	X-12093 || id:met-a-581	1.12e-51	0.1024	0.0068	0.2526	2	73752368	A	G	2759
749	rs7600291	X-12093 || id:met-a-581	2.59e-12	0.0661	0.0094	0.092	2	74117530	G	C	2759
750	rs2070581	X-12093 || id:met-a-581	3.18e-09	0.0399	0.0067	0.3148	2	74120181	G	A	2759
751	rs4919209	X-12093 || id:met-a-581	1.11e-08	0.0463	0.0081	0.7976	10	100086341	G	T	2759
752	rs4488133	X-12093 || id:met-a-581	1.26e-48	-0.0985	0.0067	0.2986	10	100159136	T	A	2759
753	rs6430553	X-12094 || id:met-a-582	4.81e-09	-0.0204	0.0035	0.4007	2	135631400	T	C	7044
754	rs6430553	X-12095--N1-methyl-3-pyridone-4-carboxamide || id:met-a-583	6.29e-12	-0.0181	0.0026	0.393	2	135631400	T	C	7269
755	rs2160860	X-12100--hydroxytryptophan* || id:met-a-584	7.35e-11	-0.012	0.0018	0.3859	8	39823145	T	A	7066
756	rs4843718	X-12100--hydroxytryptophan* || id:met-a-584	1.71e-09	0.0158	0.0026	0.2413	16	87878476	A	G	7066
757	rs4843944	X-12100--hydroxytryptophan* || id:met-a-584	2.41e-08	-0.0102	0.0018	0.4797	16	86443965	G	C	7066
758	rs12335217	X-12188 || id:met-a-587	1.46e-08	0.323	0.057	0.013	8	66023840	T	C	296
759	rs1899124	X-12188 || id:met-a-587	3.25e-08	-0.304	0.055	0.949	18	62488818	C	T	296
760	rs8082167	X-12189 || id:met-a-588	8.49e-09	-0.4457	0.0774	0.9712	17	52494156	C	T	102
761	rs10425480	X-12189 || id:met-a-588	1.59e-08	0.5394	0.0954	0.0157	19	41278020	A	G	102
762	rs6804368	X-12244--N-acetylcarnosine || id:met-a-596	8.17e-21	-0.0221	0.0024	0.4286	3	30753573	G	A	6279
763	rs7775554	X-12244--N-acetylcarnosine || id:met-a-596	1.35e-15	-0.019	0.0024	0.4721	6	89879168	C	A	6279
764	rs282115	X-12244--N-acetylcarnosine || id:met-a-596	9.62e-09	-0.0237	0.0041	0.9289	6	89981712	G	A	6279
765	rs2484984	X-12244--N-acetylcarnosine || id:met-a-596	4.84e-10	-0.0191	0.0031	0.6143	13	95978823	C	A	6279
766	rs8002180	X-12244--N-acetylcarnosine || id:met-a-596	8.23e-23	0.0239	0.0024	0.2797	13	95922765	C	T	6279
767	rs4148421	X-12244--N-acetylcarnosine || id:met-a-596	1.42e-10	-0.0153	0.0024	0.554	13	95932240	C	T	6279
768	rs17115338	X-12435 || id:met-a-608	9.04e-09	0.6712	0.1168	0.0134	14	45086814	C	T	176
769	rs2271316	X-12441--12-hydroxyeicosatetraenoate (12-HETE) || id:met-a-609	1.79e-23	-0.1133	0.0113	0.6178	17	6915401	G	C	2725
770	rs6685187	X-12442--5,8-tetradecadienoate || id:met-a-610	2.88e-26	0.0432	0.0041	0.5912	1	151858888	G	A	7334
771	rs2898615	X-12450 || id:met-a-612	4.45e-08	-0.0159	0.0029	0.4547	5	106561327	C	G	6004
772	rs12829704	X-12456 || id:met-a-613	1.47e-20	-0.0564	0.0061	0.1892	12	21388621	A	G	4533
773	rs4149056	X-12456 || id:met-a-613	9.49e-44	0.0805	0.0058	0.168	12	21331549	C	T	4533
774	rs2547231	X-12456 || id:met-a-613	2.82e-11	0.0409	0.0061	0.833	19	48385057	A	C	4533
775	rs6710726	X-12510--2-aminooctanoic acid || id:met-a-629	1.27e-15	-0.0296	0.0037	0.3425	2	73401781	G	A	7132
776	rs1318987	X-12510--2-aminooctanoic acid || id:met-a-629	6.6e-24	-0.0547	0.0054	0.157	2	74086687	A	C	7132
777	rs17348756	X-12510--2-aminooctanoic acid || id:met-a-629	1.35e-08	0.0355	0.0062	0.1083	2	73413182	T	C	7132
778	rs17009399	X-12510--2-aminooctanoic acid || id:met-a-629	1.56e-23	-0.0808	0.0081	0.0575	2	74056313	C	G	7132
779	rs13538	X-12510--2-aminooctanoic acid || id:met-a-629	7.89e-157	-0.1186	0.0044	0.2172	2	73868328	G	A	7132
780	rs1466245	X-12510--2-aminooctanoic acid || id:met-a-629	2.77e-09	-0.0481	0.0081	0.9489	3	15962611	C	T	7132
781	rs1165209	X-12510--2-aminooctanoic acid || id:met-a-629	5.13e-10	-0.0226	0.0036	0.5531	6	25801319	A	G	7132
782	rs2780242	X-12524 || id:met-a-630	7.08e-10	-0.0117	0.0019	0.1179	9	120733022	T	C	7362
783	rs11076175	X-12524 || id:met-a-630	3.8e-08	-0.011	0.002	0.155	16	57006378	G	A	5594
784	rs4129624	X-12556 || id:met-a-633	3.92e-08	-0.0243	0.0044	0.0873	2	241804078	G	T	7049
785	rs4675874	X-12556 || id:met-a-633	3.13e-20	-0.0243	0.0026	0.7094	2	241819796	A	G	7049
786	rs7590032	X-12556 || id:met-a-633	5.49e-17	-0.023	0.0027	0.209	2	241822165	G	A	7049
787	rs2235649	X-12556 || id:met-a-633	1.95e-11	-0.0184	0.0027	0.2159	16	1837406	T	C	7049
788	rs4713169	X-12627 || id:met-a-635	2.86e-14	-0.0322	0.0042	0.4244	6	11084554	C	G	6987
789	rs7969341	X-12644 || id:met-a-636	1.01e-09	0.0213	0.0035	0.167	12	21385604	G	A	7347
790	rs1532085	X-12644 || id:met-a-636	5.1e-09	-0.0157	0.0027	0.6162	15	58683366	G	A	7347
791	rs1077835	X-12644 || id:met-a-636	1.82e-09	0.0208	0.0035	0.2024	15	58723426	G	A	7347
792	rs13005339	X-12696 || id:met-a-640	2.7e-08	0.0147	0.0027	0.717	2	137321430	G	A	6994
793	rs12465802	X-12696 || id:met-a-640	2.35e-30	-0.0302	0.0026	0.2879	2	136381348	A	G	6994
794	rs7568884	X-12696 || id:met-a-640	5.39e-12	-0.0183	0.0026	0.2496	2	136928320	T	C	6994
795	rs7570971	X-12696 || id:met-a-640	3.03e-28	-0.0292	0.0026	0.3257	2	135837906	A	C	6994
796	rs3800993	X-12696 || id:met-a-640	4.06e-10	0.0224	0.0036	0.1701	7	141801007	T	C	6994
797	rs1470777	X-12704 || id:met-a-641	3.73e-09	0.0515	0.0087	0.4028	8	1072775	C	T	1766
798	rs707922	X-12712 || id:met-a-642	2.12e-12	0.2854	0.0406	0.04	6	31625507	T	G	75
799	rs726389	X-12712 || id:met-a-642	2.71e-09	0.31	0.0521	0.0267	20	19615798	C	T	75
800	rs13094553	X-12728 || id:met-a-646	3.62e-08	-0.975	0.177	0.015	3	156609300	G	A	115
801	rs16896783	X-12728 || id:met-a-646	1.06e-08	-1.024	0.179	0.011	6	66247351	G	A	115
802	rs12769714	X-12728 || id:met-a-646	2.14e-08	-1.008	0.18	0.011	10	73160050	T	C	115
803	rs1912320	X-12728 || id:met-a-646	1.98e-09	-0.3974	0.0662	0.9645	10	87209918	G	A	535
804	rs9566930	X-12728 || id:met-a-646	1.92e-08	-0.989	0.176	0.015	13	42710436	T	C	115
805	rs8089543	X-12728 || id:met-a-646	9e-09	-1.029	0.179	0.011	18	18843750	T	C	115
806	rs12967460	X-12728 || id:met-a-646	1.49e-08	-1.008	0.178	0.013	18	19460437	C	T	115
807	rs12326998	X-12728 || id:met-a-646	8.09e-09	-1.038	0.18	0.011	18	32756493	A	C	115
808	rs2830801	X-12728 || id:met-a-646	2.11e-09	-1.072	0.179	0.023	21	28620731	A	G	115
809	rs9619080	X-12729 || id:met-a-647	3.98e-08	0.3568	0.065	0.0106	22	17829612	C	G	633
810	rs4001461	X-12740 || id:met-a-649	1.39e-08	0.0513	0.009	0.4402	4	119441680	T	C	3491
811	rs6151429	X-12749 || id:met-a-650	5.38e-13	0.0249	0.0035	0.0707	22	51063477	C	T	6755
812	rs1367211	X-12798 || id:met-a-661	1.39e-14	0.0273	0.0035	0.7302	6	161082695	C	T	7119
813	rs316020	X-12798 || id:met-a-661	1e-200	0.1799	0.0053	0.9063	6	160669081	G	A	7119
814	rs532440	X-12798 || id:met-a-661	1.93e-11	0.0237	0.0035	0.2927	6	160697628	T	G	7119
815	rs13220412	X-12798 || id:met-a-661	6.15e-12	-0.0585	0.0085	0.0415	6	160417205	C	G	7119
816	rs628031	X-12798 || id:met-a-661	6.19e-09	-0.0203	0.0035	0.5878	6	160560845	G	A	7119
817	rs316032	X-12798 || id:met-a-661	6.9e-13	0.0247	0.0034	0.3857	6	160689599	C	T	7119
818	rs9456505	X-12798 || id:met-a-661	7.5e-13	-0.0445	0.0062	0.0665	6	160582340	A	G	7119
819	rs791174	X-12798 || id:met-a-661	4.69e-27	0.0388	0.0036	0.7502	6	160600137	G	T	7119
820	rs316174	X-12798 || id:met-a-661	7.02e-20	0.0314	0.0034	0.5181	6	160760078	G	A	7119
821	rs10945673	X-12798 || id:met-a-661	1.45e-10	-0.0276	0.0043	0.182	6	160910899	T	C	7119
822	rs3799344	X-12798 || id:met-a-661	8.94e-09	0.0197	0.0034	0.4519	6	25786993	T	C	7119
823	rs1171650	X-12798 || id:met-a-661	2.09e-10	-0.0228	0.0036	0.2361	10	61450153	T	C	7119
824	rs1171615	X-12798 || id:met-a-661	3.19e-34	-0.0476	0.0039	0.7791	10	61469090	T	C	7119
825	rs430200	X-12844 || id:met-a-665	6.45e-09	-0.0201	0.0035	0.2256	4	69597175	G	T	7322
826	rs17614939	X-12844 || id:met-a-665	5.67e-09	-0.0204	0.0035	0.218	4	70360229	G	A	7322
827	rs2035647	X-12844 || id:met-a-665	2.18e-17	0.0292	0.0034	0.7948	7	137799569	G	A	7322
828	rs11666603	X-12844 || id:met-a-665	6.96e-09	-0.0234	0.004	0.7594	19	12496934	C	T	7322
829	rs11019976	X-12850 || id:met-a-667	1.36e-08	0.1331	0.0234	0.0717	11	92225262	C	G	1212
830	rs279941	X-12850 || id:met-a-667	4.31e-09	0.0478	0.0081	0.8829	13	103698168	C	A	5856
831	rs2547231	X-12850 || id:met-a-667	3.52e-16	0.059	0.0072	0.8319	19	48385057	A	C	5856
832	rs12136754	X-12855 || id:met-a-670	1.24e-09	0.026	0.0043	0.3343	1	76230232	A	C	4800
833	rs1171614	X-12855 || id:met-a-670	2.55e-08	0.0263	0.0047	0.7768	10	61469538	C	T	4800
834	rs2727271	X-12990--docosapentaenoic acid (n6-DPA) || id:met-a-671	2.74e-11	-0.0551	0.0083	0.1118	11	61603358	T	A	2545
835	rs8022857	X-13069 || id:met-a-673	1.45e-08	-0.0772	0.0136	0.0236	14	74093165	C	T	6381
836	rs1339995	X-13215 || id:met-a-675	1.63e-08	-0.011	0.0019	0.5286	1	163831730	C	A	5885
837	rs11076175	X-13215 || id:met-a-675	1.46e-08	-0.017	0.003	0.155	16	57006378	G	A	4825
838	rs11045823	X-13429 || id:met-a-683	6.22e-37	-0.106	0.0083	0.163	12	21333745	A	G	5953
839	rs12317268	X-13429 || id:met-a-683	2.09e-67	0.1377	0.0079	0.1663	12	21352541	G	A	5953
840	rs12810446	X-13429 || id:met-a-683	5.29e-11	-0.047	0.0072	0.272	12	21519755	T	C	5953
841	rs296381	X-13429 || id:met-a-683	1.07e-10	0.053	0.0082	0.8302	19	48371102	T	C	5953
842	rs12566232	X-13431--nonanoylcarnitine* || id:met-a-684	5.69e-19	0.0446	0.005	0.2905	1	151839838	C	A	6234
843	rs1509821	X-13431--nonanoylcarnitine* || id:met-a-684	5.28e-14	0.0574	0.0076	0.1091	2	211381335	T	C	6234
844	rs992029	X-13431--nonanoylcarnitine* || id:met-a-684	3.93e-08	-0.0422	0.0077	0.0981	2	210295506	T	C	6234
845	rs4672574	X-13431--nonanoylcarnitine* || id:met-a-684	1.99e-11	-0.0329	0.0049	0.3639	2	211240483	C	T	6234
846	rs3738934	X-13431--nonanoylcarnitine* || id:met-a-684	1.21e-134	0.1056	0.0043	0.3769	2	210874246	C	T	6234
847	rs2302539	X-13431--nonanoylcarnitine* || id:met-a-684	1.37e-28	0.0492	0.0044	0.4002	2	211000909	A	G	6234
848	rs2539861	X-13431--nonanoylcarnitine* || id:met-a-684	2.21e-11	-0.057	0.0085	0.0809	2	210859726	C	A	6234
849	rs6597030	X-13435 || id:met-a-685	1.61e-12	-0.0374	0.0053	0.0839	6	4105736	T	C	6543
850	rs9392556	X-13435 || id:met-a-685	4.03e-38	0.0358	0.0028	0.3419	6	4146198	C	T	6543
851	rs2062541	X-13435 || id:met-a-685	5.76e-13	0.0196	0.0027	0.615	16	16127235	A	G	6543
852	rs10206899	X-13477 || id:met-a-686	1.73e-14	-0.025	0.0033	0.2195	2	73900900	C	T	5694
853	rs10069896	X-13496 || id:met-a-691	1.42e-08	0.0104	0.0018	0.1781	5	129910365	A	C	7217
854	rs795213	X-13496 || id:met-a-691	2.95e-08	0.01	0.0018	0.3339	6	4359705	A	G	7217
855	rs622034	X-13548 || id:met-a-693	4.2e-08	0.0141	0.0026	0.128	10	11185749	T	C	5768
856	rs12246027	X-13548 || id:met-a-693	1.05e-10	0.0115	0.0018	0.2666	10	318076	A	G	5768
857	rs1028074	X-13658 || id:met-a-700	1.52e-08	0.0838	0.0148	0.1415	8	138493052	C	T	1383
858	rs2041073	X-13671 || id:met-a-701	3.41e-13	-0.0178	0.0025	0.4634	14	73972535	C	T	6883
859	rs12189736	X-13741 || id:met-a-704	1.56e-08	0.0642	0.0114	0.1037	6	72293724	C	T	5035
860	rs12098046	X-13859 || id:met-a-713	7.74e-10	-0.0118	0.0019	0.5316	1	184320205	G	C	6604
861	rs2708257	X-13859 || id:met-a-713	2.17e-08	-0.0108	0.0019	0.6508	7	147592449	A	C	6604
862	rs4351	X-14086 || id:met-a-717	1.19e-10	-0.0343	0.0053	0.4739	17	61569732	A	G	2651
863	rs651007	X-14189--leucylalanine || id:met-a-719	9.58e-10	-0.0461	0.0075	0.2089	9	136153875	T	C	2709
864	rs4351	X-14189--leucylalanine || id:met-a-719	3.64e-22	-0.0581	0.006	0.475	17	61569732	A	G	2709
865	rs2881913	X-14205--alpha-glutamyltyrosine || id:met-a-720	3.99e-08	-0.0315	0.0057	0.551	4	111416282	C	A	1780
866	rs13105073	X-14205--alpha-glutamyltyrosine || id:met-a-720	9.18e-09	0.1302	0.0227	0.0233	4	111188725	T	A	1489
867	rs4351	X-14205--alpha-glutamyltyrosine || id:met-a-720	1.17e-14	-0.0437	0.0057	0.4732	17	61569732	A	G	1780
868	rs12266302	X-14208--phenylalanylserine || id:met-a-721	4.71e-08	0.1028	0.0188	0.045	10	101756453	C	A	1657
869	rs4362	X-14208--phenylalanylserine || id:met-a-721	1.37e-21	-0.0612	0.0064	0.4719	17	61573761	C	T	2432
870	rs649129	X-14304--leucylalanine || id:met-a-722	1.26e-08	-0.0437	0.0077	0.2141	9	136154304	T	C	2400
871	rs4351	X-14304--leucylalanine || id:met-a-722	3.11e-17	-0.0529	0.0063	0.4635	17	61569732	A	G	2400
872	rs4986894	X-14473 || id:met-a-725	5.55e-12	0.0421	0.0061	0.162	10	96522365	C	T	6486
873	rs7822232	X-14625 || id:met-a-728	5.12e-15	-0.0299	0.0038	0.0797	8	145145687	C	A	7092
874	rs12317268	X-14626 || id:met-a-729	2.2e-45	0.0536	0.0038	0.1572	12	21352541	G	A	6464
875	rs11045834	X-14626 || id:met-a-729	8.62e-16	-0.0232	0.0029	0.2885	12	21341096	T	C	6464
876	rs10770797	X-14626 || id:met-a-729	3.81e-10	-0.0181	0.0029	0.3094	12	21472629	C	T	6464
877	rs7969341	X-14662 || id:met-a-732	2.9e-09	0.0479	0.0081	0.1711	12	21385604	G	A	3977
878	rs9632722	X-18601 || id:met-a-396	1.52e-11	-0.0571	0.0085	0.0913	7	99115568	G	A	7226
879	rs2199680	X-18601 || id:met-a-396	2.17e-10	0.0415	0.0065	0.1672	12	21415496	T	A	7226
880	rs296381	X-18601 || id:met-a-396	4.83e-09	0.039	0.0067	0.8282	19	48371102	T	C	7226

## Sheet: Table S2
Supplemental Table S2. 839 SNPs as possible independent IVs related to metabolites but not to MM.
	SNP	Chr	Positon	Effect_allele	Other_allele	Exposure						Outcome
						Exposure ID	Beta	SE	EAF	pval	Samplesize	Outcome ID	Beta	SE	EAF	pval	Samplesize	R2	F
1	rs10022462	4	89243818	T	C	2-aminobutyrate || id:met-a-471	-0.0117	0.0018	0.452	4.55e-11	7365	Multiple myeloma || id:ieu-b-4957	-0.00991	0.0094	0.444199	0.29	372617	0.00570387	42.2385
2	rs10211524	2	65208074	A	G	2-aminobutyrate || id:met-a-471	0.0189	0.0023	0.4188	5.59e-16	7365	Multiple myeloma || id:ieu-b-4957	0.00651	0.00947	0.423699	0.49	372617	0.00908514	67.5072
3	rs10024717	4	89219645	A	G	3-methyl-2-oxovalerate || id:met-a-383	0.0118	0.0017	0.3775	7.97e-12	7331	Multiple myeloma || id:ieu-b-4957	-0.00623	0.00968	0.367017	0.52	372617	0.00652917	48.1668
4	rs11084396	19	55865527	T	C	3-methyl-2-oxovalerate || id:met-a-383	-0.011	0.002	0.544	3.8e-08	5566	Multiple myeloma || id:ieu-b-4957	0.00877	0.00931	0.549469	0.35	372617	0.00540541	30.2391
5	rs1260326	2	27730940	C	T	3-methyl-2-oxovalerate || id:met-a-383	-0.01	0.0017	0.594	4.57e-09	7331	Multiple myeloma || id:ieu-b-4957	-0.00287	0.00951	0.603947	0.760001	372617	0.00469779	34.5926
6	rs1440581	4	89226422	C	T	3-methyl-2-oxovalerate || id:met-a-383	0.014	0.0017	0.5414	1.21e-16	7331	Multiple myeloma || id:ieu-b-4957	-0.00979	0.00932	0.532354	0.29	372617	0.00916634	67.8016
7	rs17789147	4	89193640	G	C	3-methyl-2-oxovalerate || id:met-a-383	0.0117	0.0017	0.412	8.06e-12	7331	Multiple myeloma || id:ieu-b-4957	-0.00146	0.00951	0.399017	0.88	372617	0.00641968	47.3539
8	rs1975393	4	89233397	T	C	3-methyl-2-oxovalerate || id:met-a-383	0.0137	0.0017	0.5223	1.28e-15	7331	Multiple myeloma || id:ieu-b-4957	-0.00984	0.00933	0.511705	0.29	372617	0.00878111	64.9269
9	rs2869926	4	89201376	T	C	3-methyl-2-oxovalerate || id:met-a-383	0.0117	0.0017	0.4121	7.08e-12	7331	Multiple myeloma || id:ieu-b-4957	-0.00142	0.0095	0.398873	0.88	372617	0.00641968	47.3539
10	rs4423843	4	89214071	G	A	3-methyl-2-oxovalerate || id:met-a-383	0.0121	0.0017	0.4159	4.04e-12	7331	Multiple myeloma || id:ieu-b-4957	-0.00347	0.00955	0.395441	0.719999	372617	0.00686308	50.6471
11	rs4693209	4	89187068	C	G	3-methyl-2-oxovalerate || id:met-a-383	0.0109	0.0017	0.5017	1.69e-10	7331	Multiple myeloma || id:ieu-b-4957	0.00829	0.00935	0.511311	0.38	372617	0.00557652	41.0995
12	rs6819344	4	89197519	A	C	3-methyl-2-oxovalerate || id:met-a-383	0.0117	0.0017	0.4128	7.83e-12	7331	Multiple myeloma || id:ieu-b-4957	-0.00146	0.00951	0.398986	0.88	372617	0.00641968	47.3539
13	rs6841731	4	89228928	A	G	3-methyl-2-oxovalerate || id:met-a-383	0.0136	0.0017	0.5209	1.46e-15	7331	Multiple myeloma || id:ieu-b-4957	-0.0100957	0.00931	0.512123	0.28	372617	0.0086545	63.9825
14	rs7660693	4	89228383	C	T	3-methyl-2-oxovalerate || id:met-a-383	0.0137	0.0017	0.5144	1.07e-15	7331	Multiple myeloma || id:ieu-b-4957	-0.00807	0.0093	0.502282	0.39	372617	0.00878111	64.9269
15	rs7678928	4	89222827	T	C	3-methyl-2-oxovalerate || id:met-a-383	0.0126	0.0017	0.4676	9.37e-14	7331	Multiple myeloma || id:ieu-b-4957	-0.0108752	0.00935	0.46467	0.25	372617	0.00743769	54.9193
16	rs881561	4	89210605	A	G	3-methyl-2-oxovalerate || id:met-a-383	0.0117	0.0017	0.4121	6.77e-12	7331	Multiple myeloma || id:ieu-b-4957	-0.00283	0.00954	0.394697	0.77	372617	0.00641968	47.3539
17	rs893971	4	89203670	G	A	3-methyl-2-oxovalerate || id:met-a-383	0.0118	0.0017	0.4117	5.69e-12	7331	Multiple myeloma || id:ieu-b-4957	-0.00159	0.00949	0.399122	0.87	372617	0.00652917	48.1668
18	rs9637599	4	89206230	C	A	3-methyl-2-oxovalerate || id:met-a-383	0.0109	0.0017	0.5013	1.97e-10	7331	Multiple myeloma || id:ieu-b-4957	-0.00907	0.00933	0.48896	0.33	372617	0.00557652	41.0995
19	rs1005390	7	150543721	G	T	X-03056--N-[3-(2-Oxopyrrolidin-1-yl)propyl]acetamide || id:met-a-505	-0.0261	0.0034	0.2002	2.5e-14	7363	Multiple myeloma || id:ieu-b-4957	-0.0146149	0.0115712	0.207462	0.21	372617	0.00793974	58.9122
20	rs10776672	10	135157955	A	G	X-03056--N-[3-(2-Oxopyrrolidin-1-yl)propyl]acetamide || id:met-a-505	-0.0266	0.0045	0.8929	3.35e-09	7363	Multiple myeloma || id:ieu-b-4957	0.00273	0.0153177	0.897732	0.86	372617	0.0047231	34.9317
21	rs11101730	10	135197336	T	A	X-03056--N-[3-(2-Oxopyrrolidin-1-yl)propyl]acetamide || id:met-a-505	0.0553	0.0076	0.0586	3.27e-13	7363	Multiple myeloma || id:ieu-b-4957	-0.000823	0.0173062	0.078442	0.96	372617	0.00713932	52.9304
22	rs11978239	7	150560322	G	A	X-03056--N-[3-(2-Oxopyrrolidin-1-yl)propyl]acetamide || id:met-a-505	-0.0145	0.0026	0.2909	4.75e-08	7363	Multiple myeloma || id:ieu-b-4957	0.00855	0.0101915	0.292004	0.4	372617	0.00420634	31.0936
23	rs12602901	17	4824625	C	G	X-03056--N-[3-(2-Oxopyrrolidin-1-yl)propyl]acetamide || id:met-a-505	-0.0368	0.0034	0.1717	1.14e-26	7363	Multiple myeloma || id:ieu-b-4957	0.00806	0.0121001	0.180638	0.51	372617	0.0156613	117.117
24	rs3798167	6	160567928	T	G	X-03056--N-[3-(2-Oxopyrrolidin-1-yl)propyl]acetamide || id:met-a-505	0.0203	0.0034	0.2058	2.02e-09	7363	Multiple myeloma || id:ieu-b-4957	-0.00582	0.0116878	0.200529	0.62	372617	0.00481817	35.6382
25	rs6502844	17	5019668	T	C	X-03056--N-[3-(2-Oxopyrrolidin-1-yl)propyl]acetamide || id:met-a-505	0.0214	0.0035	0.8435	6.92e-10	7363	Multiple myeloma || id:ieu-b-4957	0.00162	0.0129227	0.846352	0.9	372617	0.0050517	37.3743
26	rs662138	6	160564476	G	C	X-03056--N-[3-(2-Oxopyrrolidin-1-yl)propyl]acetamide || id:met-a-505	-0.0342	0.0035	0.1693	1.03e-22	7363	Multiple myeloma || id:ieu-b-4957	0.0244955	0.0119529	0.185785	0.04	372617	0.0128016	95.4549
27	rs6909681	6	160469099	A	T	X-03056--N-[3-(2-Oxopyrrolidin-1-yl)propyl]acetamide || id:met-a-505	0.0199	0.0026	0.4723	1.21e-14	7363	Multiple myeloma || id:ieu-b-4957	-0.00904	0.00936	0.466937	0.33	372617	0.00789338	58.5654
28	rs10069896	5	129910365	A	C	X-13496 || id:met-a-691	0.0104	0.0018	0.1781	1.42e-08	7217	Multiple myeloma || id:ieu-b-4957	0.0113793	0.0120503	0.18275	0.35	372617	0.00460427	33.3735
29	rs795213	6	4359705	A	G	X-13496 || id:met-a-691	0.01	0.0018	0.3339	2.95e-08	7217	Multiple myeloma || id:ieu-b-4957	0.00562	0.00971	0.367602	0.56	372617	0.00425838	30.8556
30	rs10070034	5	130487957	A	G	3-dehydrocarnitine* || id:met-a-500	-0.0409	0.0065	0.0297	4.3e-10	7361	Multiple myeloma || id:ieu-b-4957	-0.0082	0.0277612	0.028846	0.77	372617	0.00534999	39.5824
31	rs17171585	5	131059312	G	T	3-dehydrocarnitine* || id:met-a-500	-0.0331	0.0049	0.057	2.06e-11	7361	Multiple myeloma || id:ieu-b-4957	0.00656	0.0274652	0.029613	0.81	372617	0.00616088	45.619
32	rs2291428	10	45958856	C	G	3-dehydrocarnitine* || id:met-a-500	-0.0168	0.0026	0.2351	8.71e-11	7361	Multiple myeloma || id:ieu-b-4957	0.00451	0.0108707	0.242036	0.68	372617	0.00564	41.7401
33	rs273913	5	131661156	C	T	3-dehydrocarnitine* || id:met-a-500	-0.0261	0.0025	0.6178	1.08e-25	7361	Multiple myeloma || id:ieu-b-4957	-0.0110233	0.0096	0.624907	0.25	372617	0.0145909	108.964
34	rs316019	6	160674557	C	A	3-dehydrocarnitine* || id:met-a-500	0.0229	0.0041	0.9014	2.06e-08	7361	Multiple myeloma || id:ieu-b-4957	0.00739	0.0153314	0.896553	0.630001	372617	0.00422017	31.1878
35	rs7737937	5	131614981	A	G	3-dehydrocarnitine* || id:met-a-500	-0.0323	0.0034	0.1512	7.89e-22	7361	Multiple myeloma || id:ieu-b-4957	0.0112678	0.0131726	0.146768	0.39	372617	0.0121121	90.2255
36	rs10085935	8	39806267	T	C	Kynurenine || id:met-a-375	-0.0103	0.0017	0.3782	3.33e-09	7368	Multiple myeloma || id:ieu-b-4957	-0.00254	0.00964	0.373437	0.79	372617	0.00495757	36.6994
37	rs16924894	10	24845525	A	T	Kynurenine || id:met-a-375	0.0814	0.0146	0.024	2.33e-08	1764	Multiple myeloma || id:ieu-b-4957	0.0683471	0.0305663	0.024015	0.025	372617	0.0173164	31.0492
38	rs17630235	12	112591686	A	G	Kynurenine || id:met-a-375	0.0131	0.0017	0.4183	3.41e-14	7368	Multiple myeloma || id:ieu-b-4957	-0.00482	0.00946	0.409395	0.61	372617	0.00799483	59.3645
39	rs3184504	12	111884608	C	T	Kynurenine || id:met-a-375	-0.0149	0.0017	0.5149	6.05e-18	7368	Multiple myeloma || id:ieu-b-4957	0.00549	0.0093	0.516393	0.56	372617	0.0103186	76.7992
40	rs750950	16	87873247	C	A	Kynurenine || id:met-a-375	-0.0144	0.0018	0.3558	2.34e-16	7368	Multiple myeloma || id:ieu-b-4957	0.0137314	0.00976	0.354581	0.16	372617	0.00861141	63.9826
41	rs8051149	16	87878822	A	G	Kynurenine || id:met-a-375	0.0258	0.0025	0.2127	9.07e-26	7368	Multiple myeloma || id:ieu-b-4957	0.000555	0.0108492	0.245938	0.96	372617	0.0142488	106.473
42	rs10120252	9	82645562	A	G	1,6-anhydroglucose || id:met-a-422	-0.0484	0.0087	0.8189	3.03e-08	3422	Multiple myeloma || id:ieu-b-4957	-0.00252	0.0123269	0.82567	0.84	372617	0.00896318	30.9313
43	rs10128501	10	61521501	G	A	Propionylcarnitine || id:met-a-479	-0.0108	0.0018	0.4197	5.06e-09	7364	Multiple myeloma || id:ieu-b-4957	0.00291	0.00947	0.408561	0.760001	372617	0.00486487	35.9902
44	rs12356193	10	61413353	G	A	Propionylcarnitine || id:met-a-479	-0.0328	0.0027	0.164	1.96e-33	7364	Multiple myeloma || id:ieu-b-4957	-0.00736	0.0124519	0.167503	0.55	372617	0.0196467	147.537
45	rs2715311	18	63688253	A	G	Propionylcarnitine || id:met-a-479	-0.0107	0.0018	0.3884	6.57e-09	7364	Multiple myeloma || id:ieu-b-4957	0.0133011	0.00956	0.385347	0.16	372617	0.00477562	35.3268
46	rs662138	6	160564476	G	C	Propionylcarnitine || id:met-a-479	-0.0206	0.0027	0.1701	3.15e-14	7364	Multiple myeloma || id:ieu-b-4957	0.0244955	0.0119529	0.185785	0.04	372617	0.00784284	58.1954
47	rs7727544	5	131590534	T	C	Propionylcarnitine || id:met-a-479	-0.0148	0.0018	0.5553	6.61e-16	7364	Multiple myeloma || id:ieu-b-4957	-0.0124149	0.00937	0.557896	0.19	372617	0.00909695	67.5866
48	rs10140289	14	64357688	A	G	X-08402 || id:met-a-426	0.0429	0.0075	0.0295	9.59e-09	7284	Multiple myeloma || id:ieu-b-4957	0.0143762	0.0240799	0.03902	0.55	372617	0.00447173	32.7094
49	rs1271565	14	64044097	C	T	X-08402 || id:met-a-426	0.0164	0.0026	0.2713	2.08e-10	7284	Multiple myeloma || id:ieu-b-4957	0.0107845	0.0104497	0.272346	0.3	372617	0.00543257	39.7761
50	rs12881815	14	64604595	A	G	X-08402 || id:met-a-426	0.0389	0.0052	0.055	8e-14	7284	Multiple myeloma || id:ieu-b-4957	0.00536	0.0199277	0.057865	0.79	372617	0.00762428	55.9465
51	rs4814176	20	12959398	C	T	X-08402 || id:met-a-426	-0.0216	0.0026	0.6062	2.97e-17	7284	Multiple myeloma || id:ieu-b-4957	0.0110509	0.00954	0.607455	0.25	372617	0.00938632	68.9988
52	rs7157785	14	64235556	T	G	X-08402 || id:met-a-426	0.0681	0.0034	0.1649	7.23e-87	7284	Multiple myeloma || id:ieu-b-4957	0.0187701	0.0126732	0.160878	0.14	372617	0.0522014	401.067
53	rs8022917	14	64350068	C	T	X-08402 || id:met-a-426	0.015	0.0026	0.6849	5.66e-09	7284	Multiple myeloma || id:ieu-b-4957	0.000891	0.0100034	0.680316	0.93	372617	0.00454869	33.2749
54	rs10153405	18	41270672	A	G	Heptanoate (7:0) || id:met-a-349	-0.0103	0.0018	0.5342	9.27e-09	7355	Multiple myeloma || id:ieu-b-4957	0.00269	0.00937	0.538684	0.77	372617	0.00443218	32.7349
55	rs864428	7	136925471	T	C	Heptanoate (7:0) || id:met-a-349	0.0101	0.0018	0.4058	2.99e-08	7355	Multiple myeloma || id:ieu-b-4957	0.0134643	0.00947	0.413215	0.16	372617	0.00426246	31.476
56	rs10164524	2	211664333	G	A	Citrulline || id:met-a-356	0.01	0.0017	0.3225	1.06e-08	7325	Multiple myeloma || id:ieu-b-4957	-0.0127456	0.00992	0.330398	0.2	372617	0.00470162	34.5926
57	rs1509820	2	211386484	A	G	Citrulline || id:met-a-356	0.0096	0.0017	0.5299	1.75e-08	7325	Multiple myeloma || id:ieu-b-4957	-0.00888	0.00934	0.542163	0.34	372617	0.00433461	31.8806
58	rs1935815	10	97631492	A	T	Citrulline || id:met-a-356	0.0111	0.0017	0.3513	1.55e-10	7325	Multiple myeloma || id:ieu-b-4957	-0.002	0.00976	0.349023	0.84	372617	0.00578655	42.6216
59	rs682103	5	53394938	C	T	Citrulline || id:met-a-356	0.0097	0.0018	0.2945	4.26e-08	7325	Multiple myeloma || id:ieu-b-4957	7.44e-05	0.0102586	0.29646	0.99	372617	0.00394887	29.0322
60	rs1016522	5	143193326	A	G	Tryptophan || id:met-a-304	0.0058	0.0009	0.5803	1.59e-10	7355	Multiple myeloma || id:ieu-b-4957	0.00761	0.00946	0.575982	0.42	372617	0.00561491	41.5196
61	rs13122250	4	156808288	T	C	Tryptophan || id:met-a-304	0.0062	0.0009	0.5542	8.95e-12	7355	Multiple myeloma || id:ieu-b-4957	0.0134338	0.00946	0.572514	0.16	372617	0.00641095	47.4439
62	rs1373962	5	83527862	C	T	Tryptophan || id:met-a-304	-0.005	0.0009	0.4027	2.71e-08	7355	Multiple myeloma || id:ieu-b-4957	0.0177056	0.00949	0.405215	0.0619998	372617	0.00417882	30.8558
63	rs1559063	5	172348594	G	C	Tryptophan || id:met-a-304	-0.0052	0.0009	0.3791	7.82e-09	7355	Multiple myeloma || id:ieu-b-4957	-0.00208	0.00958	0.381476	0.83	372617	0.00451827	33.3736
64	rs2111118	16	54049153	C	T	Tryptophan || id:met-a-304	-0.0051	0.0009	0.3793	1.21e-08	7355	Multiple myeloma || id:ieu-b-4957	0.0036	0.00961	0.376026	0.709999	372617	0.00434691	32.1024
65	rs284191	1	92236048	G	A	Tryptophan || id:met-a-304	0.006	0.001	0.385	1.97e-09	5592	Multiple myeloma || id:ieu-b-4957	-0.00656	0.00961	0.382979	0.49	372617	0.00639659	35.9871
66	rs38271	7	14307031	G	A	Tryptophan || id:met-a-304	0.0051	0.0009	0.4075	1.19e-08	7355	Multiple myeloma || id:ieu-b-4957	0.010265	0.00949	0.40528	0.28	372617	0.00434691	32.1024
67	rs4306882	3	21062584	T	G	Tryptophan || id:met-a-304	-0.0057	0.0009	0.6153	2.52e-10	7355	Multiple myeloma || id:ieu-b-4957	-0.00949	0.00955	0.60967	0.32	372617	0.005424	40.1002
68	rs4615256	5	62700867	G	A	Tryptophan || id:met-a-304	-0.0049	0.0009	0.4673	4.99e-08	7355	Multiple myeloma || id:ieu-b-4957	0.0099	0.00934	0.471305	0.29	372617	0.004014	29.6339
69	rs4695138	4	45956180	T	A	Tryptophan || id:met-a-304	-0.0052	0.0009	0.4648	8e-09	7355	Multiple myeloma || id:ieu-b-4957	0.00606	0.00935	0.469793	0.52	372617	0.00451827	33.3736
70	rs4958379	5	154010041	A	G	Tryptophan || id:met-a-304	-0.005	0.0009	0.433	2.18e-08	7355	Multiple myeloma || id:ieu-b-4957	-0.00928	0.00945	0.431949	0.33	372617	0.00417882	30.8558
71	rs603446	11	116654435	T	C	Tryptophan || id:met-a-304	0.0051	0.0009	0.4448	1.38e-08	7355	Multiple myeloma || id:ieu-b-4957	0.00908	0.00935	0.453773	0.33	372617	0.00434691	32.1024
72	rs6480970	10	54568664	A	G	Tryptophan || id:met-a-304	-0.0049	0.0009	0.6159	4.29e-08	7355	Multiple myeloma || id:ieu-b-4957	0.00369	0.00957	0.605873	0.7	372617	0.004014	29.6339
73	rs6901004	6	111554822	G	C	Tryptophan || id:met-a-304	0.0061	0.0009	0.4258	1.08e-11	7355	Multiple myeloma || id:ieu-b-4957	-0.00919	0.00943	0.431619	0.33	372617	0.00620709	45.9258
74	rs6935961	6	125636350	G	A	Tryptophan || id:met-a-304	0.0056	0.0009	0.4422	3.75e-10	7355	Multiple myeloma || id:ieu-b-4957	-0.00219	0.00938	0.443558	0.82	372617	0.00523634	38.7055
75	rs710580	3	189809163	A	C	Tryptophan || id:met-a-304	-0.005	0.0009	0.3566	3.57e-08	7355	Multiple myeloma || id:ieu-b-4957	0.00249	0.00961	0.372793	0.8	372617	0.00417882	30.8558
76	rs7463805	8	110753672	T	C	Tryptophan || id:met-a-304	-0.0053	0.0009	0.5213	4.6e-09	7355	Multiple myeloma || id:ieu-b-4957	0.0026	0.00935	0.511165	0.780001	372617	0.0046929	34.6696
77	rs7584842	2	11756260	C	T	Tryptophan || id:met-a-304	0.005	0.0009	0.4623	4.15e-08	7355	Multiple myeloma || id:ieu-b-4957	0.00642	0.00947	0.455434	0.5	372617	0.00417882	30.8558
78	rs9511152	13	19596767	A	G	Tryptophan || id:met-a-304	-0.005	0.0009	0.559	2.98e-08	7355	Multiple myeloma || id:ieu-b-4957	-0.00879	0.00945	0.580832	0.35	372617	0.00417882	30.8558
79	rs972459	3	191855497	C	T	Tryptophan || id:met-a-304	-0.005	0.0009	0.4213	1.97e-08	7355	Multiple myeloma || id:ieu-b-4957	0.0106995	0.00946	0.415611	0.26	372617	0.00417882	30.8558
80	rs10170160	2	234700578	C	T	Biliverdin || id:met-a-357	-0.0338	0.0057	0.4325	2.71e-09	6252	Multiple myeloma || id:ieu-b-4957	-0.00446	0.00962	0.374638	0.64	372617	0.0055928	35.1516
81	rs17864661	2	234495742	T	C	Biliverdin || id:met-a-357	0.054	0.007	0.0891	1.56e-14	6252	Multiple myeloma || id:ieu-b-4957	-0.000712	0.0148022	0.111817	0.96	372617	0.00942884	59.4912
82	rs2219067	2	234512005	G	C	Biliverdin || id:met-a-357	-0.0397	0.0044	0.2388	1.34e-19	6252	Multiple myeloma || id:ieu-b-4957	-0.00763	0.0110416	0.233698	0.49	372617	0.012854	81.3836
83	rs28900371	2	234650208	A	G	Biliverdin || id:met-a-357	0.089	0.01	0.0352	7.65e-19	6252	Multiple myeloma || id:ieu-b-4957	0.0173116	0.0266892	0.031476	0.52	372617	0.012511	79.1847
84	rs6717546	2	234682119	G	A	Biliverdin || id:met-a-357	0.0395	0.0036	0.6352	3.93e-28	6252	Multiple myeloma || id:ieu-b-4957	-0.0241534	0.00966	0.631341	0.012	372617	0.0188924	120.351
85	rs7608713	2	234567051	A	G	Biliverdin || id:met-a-357	-0.0415	0.0044	0.24	7.35e-21	6252	Multiple myeloma || id:ieu-b-4957	0.0101483	0.0107387	0.251663	0.34	372617	0.0140293	88.9307
86	rs838705	2	234273242	A	G	Biliverdin || id:met-a-357	0.0266	0.0036	0.6134	1.23e-13	6252	Multiple myeloma || id:ieu-b-4957	0.00476	0.00952	0.60657	0.62	372617	0.00865692	54.5782
87	rs887829	2	234668570	T	C	Biliverdin || id:met-a-357	0.1131	0.0041	0.3411	2.5e-168	6252	Multiple myeloma || id:ieu-b-4957	-0.0132521	0.010003	0.316555	0.19	372617	0.108507	760.709
88	rs988344	2	234720734	C	A	Biliverdin || id:met-a-357	-0.0329	0.0059	0.8749	2.4e-08	6252	Multiple myeloma || id:ieu-b-4957	-0.0233447	0.0141913	0.876799	0.1	372617	0.00494896	31.0849
89	rs10175949	2	234713812	A	G	X-11793--oxidized bilirubin* || id:met-a-543	-0.0337	0.0056	0.8649	2.23e-09	7166	Multiple myeloma || id:ieu-b-4957	-0.0231333	0.0139876	0.873534	0.0980009	372617	0.00502826	36.2045
90	rs10176426	2	234579915	T	C	X-11793--oxidized bilirubin* || id:met-a-543	-0.0367	0.0061	0.116	1.73e-09	7166	Multiple myeloma || id:ieu-b-4957	0.0066	0.0153486	0.108287	0.67	372617	0.00502583	36.1869
91	rs1113193	2	234569137	A	G	X-11793--oxidized bilirubin* || id:met-a-543	-0.0318	0.0043	0.2643	1.54e-13	7166	Multiple myeloma || id:ieu-b-4957	0.0125073	0.0104499	0.274305	0.23	372617	0.00757423	54.6759
92	rs1115381	2	234505285	C	T	X-11793--oxidized bilirubin* || id:met-a-543	0.0333	0.0043	0.7375	5.59e-15	7166	Multiple myeloma || id:ieu-b-4957	-0.0242066	0.0105291	0.733117	0.0219999	372617	0.00829956	59.9557
93	rs11563251	2	234679384	T	C	X-11793--oxidized bilirubin* || id:met-a-543	-0.0342	0.0062	0.1081	4.07e-08	7166	Multiple myeloma || id:ieu-b-4957	0.0307105	0.0148124	0.110809	0.0379997	372617	0.00422816	30.4192
94	rs11683356	2	234545294	A	G	X-11793--oxidized bilirubin* || id:met-a-543	0.0718	0.0128	0.0287	2.22e-08	7166	Multiple myeloma || id:ieu-b-4957	-0.039853	0.02576	0.03375	0.12	372617	0.00437169	31.4563
95	rs12986677	2	234698976	A	G	X-11793--oxidized bilirubin* || id:met-a-543	0.0673	0.0044	0.2707	6.13e-53	7166	Multiple myeloma || id:ieu-b-4957	-0.0167324	0.0103527	0.285644	0.11	372617	0.0316152	233.886
96	rs1587493	2	234689751	A	G	X-11793--oxidized bilirubin* || id:met-a-543	0.0315	0.005	0.8172	4.09e-10	7166	Multiple myeloma || id:ieu-b-4957	-0.0224545	0.0120972	0.818191	0.0629999	372617	0.00550815	39.6789
97	rs1597944	2	234504098	T	C	X-11793--oxidized bilirubin* || id:met-a-543	0.037	0.005	0.535	1.36e-13	5568	Multiple myeloma || id:ieu-b-4957	-0.0204827	0.00931	0.529719	0.0280001	372617	0.00973899	54.7403
98	rs17868341	2	234669886	T	C	X-11793--oxidized bilirubin* || id:met-a-543	-0.0559	0.0088	0.0561	2.13e-10	7166	Multiple myeloma || id:ieu-b-4957	0.0365508	0.018759	0.065828	0.051	372617	0.00559942	40.3401
99	rs2741023	2	234516714	A	G	X-11793--oxidized bilirubin* || id:met-a-543	0.049	0.0041	0.3648	2.14e-32	7166	Multiple myeloma || id:ieu-b-4957	-0.00914	0.00965	0.368447	0.34	372617	0.0195423	142.792
100	rs28899194	2	234646682	T	C	X-11793--oxidized bilirubin* || id:met-a-543	0.072	0.011	0.0345	5.04e-11	7166	Multiple myeloma || id:ieu-b-4957	0.0127652	0.0271006	0.030565	0.64	372617	0.00594311	42.831
101	rs3923630	12	71289175	G	A	X-11793--oxidized bilirubin* || id:met-a-543	0.028	0.005	0.667	2.14e-08	5568	Multiple myeloma || id:ieu-b-4957	0.0205993	0.00988	0.668065	0.0369999	372617	0.00560064	31.3487
102	rs4148328	2	234677659	T	C	X-11793--oxidized bilirubin* || id:met-a-543	-0.0328	0.0042	0.3766	3.33e-15	7166	Multiple myeloma || id:ieu-b-4957	-0.0131405	0.00976	0.373972	0.18	372617	0.00843901	60.9716
103	rs6431558	2	234529643	T	C	X-11793--oxidized bilirubin* || id:met-a-543	-0.0458	0.0041	0.4742	1.31e-29	7166	Multiple myeloma || id:ieu-b-4957	0.00149	0.00931	0.483036	0.87	372617	0.0171155	124.75
104	rs6723936	2	234693382	A	G	X-11793--oxidized bilirubin* || id:met-a-543	0.0307	0.0042	0.6429	2.08e-13	7166	Multiple myeloma || id:ieu-b-4957	-0.0276117	0.0097	0.638926	0.00439997	372617	0.00740074	53.4142
105	rs6760588	2	234572783	C	A	X-11793--oxidized bilirubin* || id:met-a-543	-0.03	0.0043	0.2523	2.92e-12	7166	Multiple myeloma || id:ieu-b-4957	-0.00888	0.0107297	0.253152	0.41	372617	0.00674666	48.6614
106	rs7592624	2	234602906	A	G	X-11793--oxidized bilirubin* || id:met-a-543	0.0568	0.0041	0.5706	1.21e-44	7166	Multiple myeloma || id:ieu-b-4957	-0.00653	0.00939	0.565126	0.49	372617	0.026084	191.87
107	rs838705	2	234273242	A	G	X-11793--oxidized bilirubin* || id:met-a-543	0.0227	0.0042	0.6163	4.46e-08	7166	Multiple myeloma || id:ieu-b-4957	0.00476	0.00952	0.60657	0.62	372617	0.00405985	29.2033
108	rs887829	2	234668570	T	C	X-11793--oxidized bilirubin* || id:met-a-543	0.0932	0.0041	0.3275	3e-114	7166	Multiple myeloma || id:ieu-b-4957	-0.0132521	0.010003	0.316555	0.19	372617	0.0672587	516.586
109	rs10199511	2	32409007	A	G	X-11444 || id:met-a-516	-0.0397	0.0057	0.1013	4.11e-12	7313	Multiple myeloma || id:ieu-b-4957	0.010477	0.0153968	0.101669	0.5	372617	0.00658968	48.4967
110	rs1346644	2	31626045	C	G	X-11444 || id:met-a-516	-0.0296	0.005	0.1432	3.99e-09	7313	Multiple myeloma || id:ieu-b-4957	0.0141605	0.0130229	0.151115	0.28	372617	0.00476949	35.0368
111	rs2273664	2	32983480	A	G	X-11444 || id:met-a-516	-0.0457	0.0071	0.0616	9.84e-11	7313	Multiple myeloma || id:ieu-b-4957	-0.0265809	0.0174779	0.076533	0.13	372617	0.00563335	41.4187
112	rs3820915	2	33045629	C	G	X-11444 || id:met-a-516	-0.0222	0.0038	0.5767	3.21e-09	7313	Multiple myeloma || id:ieu-b-4957	-0.0160636	0.00948	0.582299	0.0899995	372617	0.00464538	34.1209
113	rs559555	2	31810974	A	T	X-11444 || id:met-a-516	0.0327	0.0034	0.5581	4.4e-22	7313	Multiple myeloma || id:ieu-b-4957	-0.0155076	0.0094	0.562517	0.0990011	372617	0.0124906	92.4738
114	rs6735065	2	31542938	G	C	X-11444 || id:met-a-516	-0.0678	0.008	0.047	1.99e-17	7313	Multiple myeloma || id:ieu-b-4957	-0.0262126	0.0192256	0.063474	0.17	372617	0.00972611	71.806
115	rs7604035	2	32540334	C	T	X-11444 || id:met-a-516	-0.031	0.0035	0.6739	9.39e-19	7313	Multiple myeloma || id:ieu-b-4957	0.000523	0.00991	0.668025	0.96	372617	0.0106135	78.4275
116	rs10206899	2	73900900	C	T	X-11787 || id:met-a-541	-0.0399	0.0017	0.22	7.74e-123	7362	Multiple myeloma || id:ieu-b-4957	-0.00672	0.0112138	0.220785	0.55	372617	0.0696168	550.719
117	rs17009399	2	74056313	C	G	X-11787 || id:met-a-541	-0.0359	0.0027	0.0582	2.8e-41	7362	Multiple myeloma || id:ieu-b-4957	-0.0240421	0.0180046	0.07226	0.18	372617	0.0234509	176.743
118	rs17110031	10	96206045	C	T	X-11787 || id:met-a-541	-0.035	0.0034	0.0385	1.09e-24	7362	Multiple myeloma || id:ieu-b-4957	-0.00834	0.024168	0.038501	0.73	372617	0.0141898	105.94
119	rs17349853	2	73831714	G	T	X-11787 || id:met-a-541	0.0157	0.0028	0.0699	1.58e-08	7362	Multiple myeloma || id:ieu-b-4957	-0.0103766	0.0168643	0.082939	0.54	372617	0.00425242	31.4315
120	rs17725971	2	74118201	G	A	X-11787 || id:met-a-541	-0.0145	0.0018	0.1508	3.68e-16	7362	Multiple myeloma || id:ieu-b-4957	0.0108873	0.0129525	0.15734	0.4	372617	0.00873743	64.8743
121	rs1891071	10	96805371	T	C	X-11787 || id:met-a-541	-0.0101	0.0016	0.6279	1.03e-09	7362	Multiple myeloma || id:ieu-b-4957	-0.00268	0.00959	0.619574	0.780001	372617	0.00538347	39.8368
122	rs1934963	10	96734676	C	T	X-11787 || id:met-a-541	-0.0293	0.0017	0.1979	8.69e-65	7362	Multiple myeloma || id:ieu-b-4957	-0.00415	0.0116517	0.199688	0.719999	372617	0.0387849	296.975
123	rs2298037	10	96746078	T	C	X-11787 || id:met-a-541	0.01	0.0018	0.1673	1.2e-08	7362	Multiple myeloma || id:ieu-b-4957	-0.00171	0.012325	0.172667	0.89	372617	0.00417486	30.8558
124	rs869927	2	73542685	G	A	X-11787 || id:met-a-541	0.0112	0.0018	0.8615	3.51e-10	7362	Multiple myeloma || id:ieu-b-4957	0.00166	0.013787	0.863865	0.9	372617	0.00523139	38.7055
125	rs10206899	2	73900900	C	T	X-13477 || id:met-a-686	-0.025	0.0033	0.2195	1.73e-14	5694	Multiple myeloma || id:ieu-b-4957	-0.00672	0.0112138	0.220785	0.55	372617	0.00997882	57.3719
126	rs10242455	7	99240179	G	A	X-12063 || id:met-a-570	-0.2212	0.0099	0.0665	1.67e-109	6797	Multiple myeloma || id:ieu-b-4957	-0.00381	0.0184896	0.067973	0.84	372617	0.0684229	499.082
127	rs11045825	12	21334010	C	T	X-12063 || id:met-a-570	-0.0641	0.0067	0.166	1.62e-21	6797	Multiple myeloma || id:ieu-b-4957	0.00759	0.0126705	0.160332	0.55	372617	0.0132874	91.5037
128	rs11762932	7	99792666	G	A	X-12063 || id:met-a-570	-0.0363	0.0059	0.2167	6.25e-10	6797	Multiple myeloma || id:ieu-b-4957	-0.00262	0.0112218	0.220458	0.82	372617	0.00553835	37.8426
129	rs2291073	12	21325814	G	T	X-12063 || id:met-a-570	-0.0546	0.0092	0.0802	2.57e-09	6797	Multiple myeloma || id:ieu-b-4957	0.0123521	0.0176262	0.075626	0.48	372617	0.00515523	35.2113
130	rs2857468	12	21491937	T	A	X-12063 || id:met-a-570	0.0594	0.01	0.9054	2.45e-09	6797	Multiple myeloma || id:ieu-b-4957	-0.00354	0.0146581	0.882527	0.81	372617	0.00516425	35.2732
131	rs296396	19	48365523	C	T	X-12063 || id:met-a-570	0.0409	0.0067	0.8372	1.05e-09	6797	Multiple myeloma || id:ieu-b-4957	-0.0230415	0.0126578	0.838306	0.0690001	372617	0.00545262	37.2537
132	rs4149056	12	21331549	C	T	X-12063 || id:met-a-570	0.1176	0.0065	0.1621	1.26e-73	6797	Multiple myeloma || id:ieu-b-4957	0.00915	0.0129726	0.15147	0.48	372617	0.0459456	327.235
133	rs4917639	10	96725535	C	A	X-12063 || id:met-a-570	0.0362	0.006	0.1985	1.39e-09	6797	Multiple myeloma || id:ieu-b-4957	-0.00324	0.011671	0.198457	0.780001	372617	0.00532694	36.3904
134	rs6465760	7	99591418	A	G	X-12063 || id:met-a-570	0.0416	0.0052	0.3009	9.5e-16	6797	Multiple myeloma || id:ieu-b-4957	0.00599	0.0102334	0.292803	0.56	372617	0.00932809	63.9812
135	rs6544713	2	44073881	C	T	X-12063 || id:met-a-570	0.0314	0.0051	0.6789	8.97e-10	6797	Multiple myeloma || id:ieu-b-4957	0.00851	0.00994	0.676647	0.39	372617	0.00554608	37.8958
136	rs7138177	12	21312924	G	A	X-12063 || id:met-a-570	0.0579	0.0084	0.1067	4.97e-12	6797	Multiple myeloma || id:ieu-b-4957	0.0186196	0.0146339	0.115804	0.2	372617	0.00694154	47.4975
137	rs7795644	7	98868696	T	C	X-12063 || id:met-a-570	-0.1065	0.0127	0.0648	4.76e-17	6797	Multiple myeloma || id:ieu-b-4957	-0.0105901	0.022849	0.043577	0.64	372617	0.0102401	70.3014
138	rs7797978	7	98829169	T	G	X-12063 || id:met-a-570	0.0413	0.0058	0.7356	7.52e-13	6797	Multiple myeloma || id:ieu-b-4957	-0.00143	0.0105662	0.735327	0.89	372617	0.00740456	50.6893
139	rs952319	7	99171449	T	C	X-12063 || id:met-a-570	-0.0948	0.0075	0.1352	1.39e-36	6797	Multiple myeloma || id:ieu-b-4957	0.0051	0.0135287	0.1379	0.709999	372617	0.0229661	159.723
140	rs10263766	7	55985288	C	T	Erythronate* || id:met-a-578	0.0106	0.0018	0.7558	7.47e-09	7307	Multiple myeloma || id:ieu-b-4957	-0.004	0.0108012	0.75384	0.709999	372617	0.00472358	34.6695
141	rs2391217	7	26048418	A	C	Erythronate* || id:met-a-578	0.0149	0.0027	0.1069	4.88e-08	7307	Multiple myeloma || id:ieu-b-4957	-0.0154236	0.0149206	0.108864	0.3	372617	0.00415049	30.4457
142	rs4687717	3	53282188	C	T	Erythronate* || id:met-a-578	-0.0133	0.0018	0.5752	1.07e-13	7307	Multiple myeloma || id:ieu-b-4957	-0.00742	0.00946	0.577917	0.43	372617	0.00741628	54.5807
143	rs10267212	7	99595422	C	T	5alpha-androstan-3beta,17beta-diol disulfate || id:met-a-746	0.0407	0.0068	0.2997	1.66e-09	6934	Multiple myeloma || id:ieu-b-4957	0.00592	0.0102458	0.292711	0.56	372617	0.00513983	35.8134
144	rs10278040	7	99141373	A	G	5alpha-androstan-3beta,17beta-diol disulfate || id:met-a-746	-0.1901	0.0168	0.0419	1.17e-29	6934	Multiple myeloma || id:ieu-b-4957	0.0294154	0.019634	0.059894	0.13	372617	0.0181307	128.003
145	rs2547231	19	48385057	A	C	5alpha-androstan-3beta,17beta-diol disulfate || id:met-a-746	0.081	0.0084	0.8298	3.35e-22	6934	Multiple myeloma || id:ieu-b-4957	-0.023253	0.0124941	0.833995	0.0629999	372617	0.0132325	92.9579
146	rs4149056	12	21331549	C	T	5alpha-androstan-3beta,17beta-diol disulfate || id:met-a-746	0.0509	0.0086	0.1614	4e-09	6934	Multiple myeloma || id:ieu-b-4957	0.00915	0.0129726	0.15147	0.48	372617	0.00502651	35.0198
147	rs4149452	19	48377519	T	C	5alpha-androstan-3beta,17beta-diol disulfate || id:met-a-746	0.0522	0.0074	0.2625	1.71e-12	6934	Multiple myeloma || id:ieu-b-4957	-0.00132	0.0106121	0.25952	0.9	372617	0.00712506	49.7453
148	rs10278040	7	99141373	A	G	Androsterone sulfate || id:met-a-460	-0.3609	0.016	0.0419	8.81e-113	7338	Multiple myeloma || id:ieu-b-4957	0.0294154	0.019634	0.059894	0.13	372617	0.0648399	508.646
149	rs182420	19	48372195	T	C	Androsterone sulfate || id:met-a-460	0.051	0.0074	0.7553	6.24e-12	7338	Multiple myeloma || id:ieu-b-4957	-0.0101043	0.0109179	0.757464	0.35	372617	0.00643128	47.4852
150	rs2141160	7	99784704	T	G	Androsterone sulfate || id:met-a-460	0.0434	0.0073	0.2465	2.49e-09	7338	Multiple myeloma || id:ieu-b-4957	0.00325	0.0106318	0.271607	0.760001	372617	0.00479368	35.3358
151	rs4236541	7	98830439	T	G	Androsterone sulfate || id:met-a-460	0.0423	0.0072	0.7287	5.09e-09	7338	Multiple myeloma || id:ieu-b-4957	-0.000998	0.0105666	0.734662	0.92	372617	0.00468166	34.5062
152	rs474229	7	99466558	T	G	Androsterone sulfate || id:met-a-460	0.0631	0.0065	0.6014	2.92e-22	7338	Multiple myeloma || id:ieu-b-4957	0.00144	0.00948	0.590454	0.88	372617	0.0126798	94.2136
153	rs6465737	7	98725348	G	T	Androsterone sulfate || id:met-a-460	0.05	0.0074	0.778	1.55e-11	7338	Multiple myeloma || id:ieu-b-4957	0.0177626	0.0114278	0.785448	0.12	372617	0.00618308	45.6413
154	rs7778571	7	99664817	G	A	Androsterone sulfate || id:met-a-460	-0.0632	0.0073	0.2456	3.5e-18	7338	Multiple myeloma || id:ieu-b-4957	-0.00902	0.0108279	0.244494	0.41	372617	0.0101111	74.9325
155	rs1028074	8	138493052	C	T	X-13658 || id:met-a-700	0.0838	0.0148	0.1415	1.52e-08	1383	Multiple myeloma || id:ieu-b-4957	-0.0215828	0.0131574	0.147459	0.1	372617	0.0226563	32.0137
156	rs1030420	8	67360725	T	C	X-04499--3,4-dihydroxybutyrate || id:met-a-393	-0.0221	0.0032	0.1884	1.02e-11	6549	Multiple myeloma || id:ieu-b-4957	0.0164584	0.0120062	0.184291	0.17	372617	0.00723033	47.6817
157	rs1036113	2	74071151	T	C	N-acetylornithine || id:met-a-381	-0.1052	0.0043	0.2847	9.77e-135	7146	Multiple myeloma || id:ieu-b-4957	0.00624	0.0103543	0.280461	0.55	372617	0.0772856	598.374
158	rs11679923	2	74050900	A	G	N-acetylornithine || id:met-a-381	-0.1239	0.0227	0.0316	4.99e-08	1751	Multiple myeloma || id:ieu-b-4957	-0.0348632	0.0248978	0.036854	0.16	372617	0.0167293	29.7574
159	rs13415017	2	74122223	C	T	N-acetylornithine || id:met-a-381	-0.034	0.006	0.31	1.46e-08	5395	Multiple myeloma || id:ieu-b-4957	-0.000692	0.0118526	0.284309	0.95	372617	0.0059168	32.0992
160	rs1653259	2	74099562	A	G	N-acetylornithine || id:met-a-381	0.0491	0.0089	0.0653	4.18e-08	7146	Multiple myeloma || id:ieu-b-4957	-0.00893	0.0188708	0.064899	0.64	372617	0.00424106	30.4272
161	rs17348756	2	73413182	T	C	N-acetylornithine || id:met-a-381	0.0475	0.0067	0.1081	1.87e-12	7146	Multiple myeloma || id:ieu-b-4957	0.00952	0.0146926	0.112797	0.52	372617	0.00698442	50.2477
162	rs17349853	2	73831714	G	T	N-acetylornithine || id:met-a-381	0.0738	0.009	0.0702	1.82e-16	7146	Multiple myeloma || id:ieu-b-4957	-0.0103766	0.0168643	0.082939	0.54	372617	0.00932175	67.2212
163	rs1881244	2	73645089	A	G	N-acetylornithine || id:met-a-381	-0.1907	0.0085	0.063	2.91e-112	7146	Multiple myeloma || id:ieu-b-4957	-0.0130658	0.0187808	0.065709	0.49	372617	0.0658021	503.202
164	rs2043099	2	73374156	A	G	N-acetylornithine || id:met-a-381	-0.0514	0.0043	0.2713	1.09e-32	7146	Multiple myeloma || id:ieu-b-4957	-0.0157229	0.0104395	0.27448	0.13	372617	0.0196033	142.846
165	rs6546815	2	73505905	T	A	N-acetylornithine || id:met-a-381	0.0366	0.0063	0.1297	4.6e-09	7146	Multiple myeloma || id:ieu-b-4957	0.0215765	0.0133844	0.140962	0.11	372617	0.0047008	33.7411
166	rs7573275	2	73552542	A	G	N-acetylornithine || id:met-a-381	-0.1511	0.0042	0.2739	1e-200	7146	Multiple myeloma || id:ieu-b-4957	-0.000476	0.0103701	0.284432	0.96	372617	0.153346	1293.92
167	rs10412803	19	46877975	T	C	X-11593--O-methylascorbate* || id:met-a-536	0.0097	0.0018	0.3119	4.42e-08	7344	Multiple myeloma || id:ieu-b-4957	0.00767	0.00999	0.316763	0.44	372617	0.00393869	29.0322
168	rs11089325	22	19984200	T	C	X-11593--O-methylascorbate* || id:met-a-536	0.0227	0.004	0.0613	1.19e-08	7344	Multiple myeloma || id:ieu-b-4957	-0.00779	0.018271	0.074954	0.67	372617	0.00436615	32.1969
169	rs16982844	22	19947942	A	C	X-11593--O-methylascorbate* || id:met-a-536	-0.0423	0.0069	0.0627	9.08e-10	1760	Multiple myeloma || id:ieu-b-4957	0.0234394	0.0178329	0.073281	0.19	372617	0.0209071	37.5395
170	rs2686184	8	11649359	G	A	X-11593--O-methylascorbate* || id:met-a-536	0.0097	0.0017	0.592	1.89e-08	7344	Multiple myeloma || id:ieu-b-4957	0.000654	0.00949	0.592359	0.95	372617	0.00441359	32.5482
171	rs3804043	22	20052481	A	C	X-11593--O-methylascorbate* || id:met-a-536	0.0178	0.0018	0.2911	7.76e-24	7344	Multiple myeloma || id:ieu-b-4957	-0.00911	0.0103242	0.282483	0.38	372617	0.0131407	97.7635
172	rs438798	22	20169499	G	A	X-11593--O-methylascorbate* || id:met-a-536	-0.0173	0.0017	0.4654	1.55e-23	7344	Multiple myeloma || id:ieu-b-4957	0.00792	0.00932	0.471617	0.4	372617	0.0139053	103.532
173	rs4597638	22	19902526	C	T	X-11593--O-methylascorbate* || id:met-a-536	0.0281	0.0043	0.058	6.06e-11	7344	Multiple myeloma || id:ieu-b-4957	-0.009	0.0198799	0.05818	0.649999	372617	0.00578129	42.6931
174	rs4680	22	19951271	A	G	X-11593--O-methylascorbate* || id:met-a-536	-0.0486	0.0017	0.5069	4.66e-178	7344	Multiple myeloma || id:ieu-b-4957	0.00497	0.00931	0.515355	0.59	372617	0.100142	817.065
175	rs5746846	22	19920646	G	C	X-11593--O-methylascorbate* || id:met-a-536	0.0245	0.0017	0.5267	7.81e-46	7344	Multiple myeloma || id:ieu-b-4957	0.017825	0.00931	0.522008	0.0560003	372617	0.0275036	207.642
176	rs7290062	22	20175473	C	T	X-11593--O-methylascorbate* || id:met-a-536	0.0168	0.0025	0.1365	2.24e-11	7344	Multiple myeloma || id:ieu-b-4957	0.0146857	0.0129468	0.153995	0.26	372617	0.00611144	45.1461
177	rs7707010	5	138444877	G	A	X-11593--O-methylascorbate* || id:met-a-536	-0.0252	0.0044	0.0418	9.61e-09	7344	Multiple myeloma || id:ieu-b-4957	0.0154039	0.0233778	0.04166	0.51	372617	0.0044466	32.7927
178	rs887200	22	19963666	T	C	X-11593--O-methylascorbate* || id:met-a-536	-0.0294	0.0026	0.8808	8.02e-30	7344	Multiple myeloma || id:ieu-b-4957	-0.00887	0.0145331	0.88424	0.54	372617	0.0171127	127.829
179	rs9318225	13	74491265	C	T	X-11593--O-methylascorbate* || id:met-a-536	0.0106	0.0018	0.3171	1.95e-09	7344	Multiple myeloma || id:ieu-b-4957	0.00111	0.0100175	0.315093	0.91	372617	0.00469989	34.6696
180	rs9606212	22	20015615	A	C	X-11593--O-methylascorbate* || id:met-a-536	-0.0318	0.005	0.0586	2.67e-10	7344	Multiple myeloma || id:ieu-b-4957	0.0162671	0.0164472	0.091941	0.32	372617	0.00547767	40.4386
181	rs10418834	19	48344679	A	T	X-11440 || id:met-a-513	-0.0416	0.0056	0.6804	1.02e-13	7250	Multiple myeloma || id:ieu-b-4957	0.0144155	0.0100124	0.68182	0.15	372617	0.00755404	55.1685
182	rs11670965	19	48468770	G	A	X-11440 || id:met-a-513	-0.0347	0.0055	0.6873	3.45e-10	7250	Multiple myeloma || id:ieu-b-4957	0.00521	0.0099	0.669208	0.6	372617	0.00546032	39.7936
183	rs2932766	19	48390424	T	G	X-11440 || id:met-a-513	-0.0621	0.0055	0.7073	1.48e-29	7250	Multiple myeloma || id:ieu-b-4957	0.00043	0.0101859	0.697624	0.97	372617	0.0172802	127.449
184	rs296381	19	48371102	T	C	X-11440 || id:met-a-513	0.1636	0.0064	0.8285	5.38e-143	7250	Multiple myeloma || id:ieu-b-4957	-0.0225495	0.0125613	0.835936	0.0729995	372617	0.0826781	653.261
185	rs3732218	2	234627304	A	G	X-11440 || id:met-a-513	-0.0532	0.0089	0.0805	2.77e-09	7250	Multiple myeloma || id:ieu-b-4957	-0.004	0.016941	0.08249	0.81	372617	0.00490422	35.721
186	rs4715354	6	52708797	A	G	X-11440 || id:met-a-513	0.0278	0.0049	0.478	1.66e-08	7250	Multiple myeloma || id:ieu-b-4957	-0.00805	0.00931	0.483609	0.39	372617	0.00442014	32.1794
187	rs4802397	19	48361912	C	T	X-11440 || id:met-a-513	0.0559	0.0078	0.1412	9.94e-13	7250	Multiple myeloma || id:ieu-b-4957	0.00267	0.0135834	0.143815	0.84	372617	0.00703446	51.3469
188	rs1041983	8	18257795	T	C	4-acetamidobutanoate || id:met-a-339	-0.0161	0.0018	0.3233	2.14e-19	6523	Multiple myeloma || id:ieu-b-4957	-0.00279	0.00998	0.319213	0.780001	372617	0.0121162	79.9786
189	rs13271577	8	18214151	T	C	4-acetamidobutanoate || id:met-a-339	0.0219	0.0026	0.1383	2.56e-17	6523	Multiple myeloma || id:ieu-b-4957	0.00726	0.0131664	0.147216	0.58	372617	0.0107596	70.9265
190	rs2029830	8	18354947	T	C	4-acetamidobutanoate || id:met-a-339	0.0098	0.0018	0.3011	3.49e-08	6523	Multiple myeloma || id:ieu-b-4957	-0.0122082	0.0101261	0.304261	0.23	372617	0.00452367	29.6329
191	rs721399	8	18259366	T	C	4-acetamidobutanoate || id:met-a-339	-0.0289	0.0018	0.7176	3.95e-58	6523	Multiple myeloma || id:ieu-b-4957	5.78e-05	0.0103458	0.717203	1	372617	0.0380164	257.702
192	rs7228099	18	22786478	T	C	4-acetamidobutanoate || id:met-a-339	-0.0097	0.0018	0.4364	3.61e-08	6523	Multiple myeloma || id:ieu-b-4957	-0.013217	0.00942	0.432513	0.16	372617	0.00443223	29.0312
193	rs9657488	8	18115509	C	T	4-acetamidobutanoate || id:met-a-339	-0.0124	0.0018	0.6251	3.53e-12	6523	Multiple myeloma || id:ieu-b-4957	-0.0162148	0.00946	0.579345	0.0860003	372617	0.00722275	47.4422
194	rs10468017	15	58678512	T	C	1-palmitoylglycerophosphoethanolamine || id:met-a-707	0.0187	0.0027	0.2879	3.33e-12	7317	Multiple myeloma || id:ieu-b-4957	-0.0069	0.0102081	0.296187	0.5	372617	0.00651306	47.9553
195	rs2070895	15	58723939	A	G	1-palmitoylglycerophosphoethanolamine || id:met-a-707	0.0297	0.0034	0.208	1.36e-18	7317	Multiple myeloma || id:ieu-b-4957	0.00251	0.0112481	0.21952	0.82	372617	0.0103209	76.2845
196	rs10468017	15	58678512	T	C	1-arachidonoylglycerophosphoethanolamine* || id:met-a-682	0.0171	0.0027	0.2875	1.29e-10	7350	Multiple myeloma || id:ieu-b-4957	-0.0069	0.0102081	0.296187	0.5	372617	0.00542767	40.1002
197	rs11045906	12	21408845	G	A	1-arachidonoylglycerophosphoethanolamine* || id:met-a-682	-0.0154	0.0027	0.2517	7.46e-09	7350	Multiple myeloma || id:ieu-b-4957	-0.00682	0.0108402	0.245531	0.53	372617	0.00440665	32.5234
198	rs174578	11	61605499	A	T	1-arachidonoylglycerophosphoethanolamine* || id:met-a-682	-0.0354	0.0026	0.341	6.12e-42	7350	Multiple myeloma || id:ieu-b-4957	-0.00593	0.00974	0.353396	0.54	372617	0.0246011	185.328
199	rs4149056	12	21331549	C	T	1-arachidonoylglycerophosphoethanolamine* || id:met-a-682	0.0294	0.0034	0.1595	2.66e-18	7350	Multiple myeloma || id:ieu-b-4957	0.00915	0.0129726	0.15147	0.48	372617	0.0100706	74.7513
200	rs10468017	15	58678512	T	C	X-11204 || id:met-a-484	0.0108	0.0018	0.289	3.45e-09	7350	Multiple myeloma || id:ieu-b-4957	-0.0069	0.0102081	0.296187	0.5	372617	0.00487409	35.9902
201	rs2935461	13	56404249	A	G	X-11204 || id:met-a-484	-0.011	0.002	0.81	3.8e-08	5584	Multiple myeloma || id:ieu-b-4957	0.000501	0.0118518	0.809546	0.97	372617	0.00538807	30.2392
202	rs8033940	15	58725839	A	G	X-11204 || id:met-a-484	0.0104	0.0018	0.274	1.19e-08	7350	Multiple myeloma || id:ieu-b-4957	0.000318	0.0102715	0.29278	0.98	372617	0.00452133	33.3736
203	rs10469966	2	73752368	A	G	X-12093 || id:met-a-581	0.1024	0.0068	0.2526	1.12e-51	2759	Multiple myeloma || id:ieu-b-4957	-0.00757	0.0107831	0.252649	0.48	372617	0.0759497	226.604
204	rs2070581	2	74120181	G	A	X-12093 || id:met-a-581	0.0399	0.0067	0.3148	3.18e-09	2759	Multiple myeloma || id:ieu-b-4957	-0.00296	0.0102467	0.310289	0.77	372617	0.0126911	35.439
205	rs4488133	10	100159136	T	A	X-12093 || id:met-a-581	-0.0985	0.0067	0.2986	1.26e-48	2759	Multiple myeloma || id:ieu-b-4957	0.0177806	0.00979	0.344462	0.0690001	372617	0.0726468	215.977
206	rs4919209	10	100086341	G	T	X-12093 || id:met-a-581	0.0463	0.0081	0.7976	1.11e-08	2759	Multiple myeloma || id:ieu-b-4957	0.00638	0.0114201	0.785493	0.58	372617	0.0117038	32.6495
207	rs7600291	2	74117530	G	C	X-12093 || id:met-a-581	0.0661	0.0094	0.092	2.59e-12	2759	Multiple myeloma || id:ieu-b-4957	-0.0144546	0.016289	0.0897	0.37	372617	0.0176068	49.412
208	rs10491431	5	35968000	A	C	X-11445--5-alpha-pregnan-3beta,20alpha-disulfate || id:met-a-517	0.0807	0.012	0.1504	1.59e-11	2537	Multiple myeloma || id:ieu-b-4957	-0.0132332	0.0133311	0.142335	0.32	372617	0.0175142	45.19
209	rs296381	19	48371102	T	C	X-11445--5-alpha-pregnan-3beta,20alpha-disulfate || id:met-a-517	0.0663	0.0117	0.8303	1.35e-08	2537	Multiple myeloma || id:ieu-b-4957	-0.0225495	0.0125613	0.835936	0.0729995	372617	0.0124989	32.0858
210	rs4149081	12	21378021	A	G	X-11445--5-alpha-pregnan-3beta,20alpha-disulfate || id:met-a-517	0.068	0.0109	0.1794	5.22e-10	2537	Multiple myeloma || id:ieu-b-4957	0.00695	0.0126285	0.161984	0.58	372617	0.0151089	38.8886
211	rs10505870	12	21171896	A	G	X-11529 || id:met-a-528	0.0654	0.0071	0.2733	3.13e-20	6250	Multiple myeloma || id:ieu-b-4957	-0.0161394	0.0103842	0.280478	0.12	372617	0.0133938	84.8203
212	rs10770803	12	21513827	T	C	X-11529 || id:met-a-528	-0.2129	0.0363	0.9492	4.43e-09	1146	Multiple myeloma || id:ieu-b-4957	0.0109419	0.0259347	0.966309	0.67	372617	0.0291413	34.3384
213	rs10841797	12	21508230	A	G	X-11529 || id:met-a-528	-0.0604	0.0076	0.2615	2.44e-15	6250	Multiple myeloma || id:ieu-b-4957	0.0019	0.0105873	0.262671	0.86	372617	0.0100046	63.1405
214	rs11045823	12	21333745	A	G	X-11529 || id:met-a-528	-0.1715	0.0089	0.1583	9.91e-83	6250	Multiple myeloma || id:ieu-b-4957	0.00766	0.0126708	0.160272	0.55	372617	0.0560794	371.201
215	rs17617462	12	20949809	C	T	X-11529 || id:met-a-528	-0.0827	0.0112	0.0983	2.01e-13	6250	Multiple myeloma || id:ieu-b-4957	-0.00414	0.0148294	0.110735	0.780001	372617	0.00864814	54.505
216	rs4149056	12	21331549	C	T	X-11529 || id:met-a-528	0.2952	0.0078	0.1818	1e-200	6250	Multiple myeloma || id:ieu-b-4957	0.00915	0.0129726	0.15147	0.48	372617	0.186445	1431.87
217	rs7137767	12	21525606	C	A	X-11529 || id:met-a-528	-0.049	0.0072	0.4417	7.8e-12	6250	Multiple myeloma || id:ieu-b-4957	-0.00321	0.00957	0.447555	0.74	372617	0.00735598	46.3008
218	rs7138177	12	21312924	G	A	X-11529 || id:met-a-528	0.0784	0.0103	0.1087	3.11e-14	6250	Multiple myeloma || id:ieu-b-4957	0.0186196	0.0146339	0.115804	0.2	372617	0.00918481	57.9187
219	rs7975166	12	21404682	A	G	X-11529 || id:met-a-528	-0.1407	0.016	0.0459	1.45e-18	6250	Multiple myeloma || id:ieu-b-4957	0.00709	0.0209831	0.052296	0.74	372617	0.0122216	77.3053
220	rs974453	12	20909298	G	A	X-11529 || id:met-a-528	-0.0629	0.0107	0.8985	4.15e-09	6250	Multiple myeloma || id:ieu-b-4957	-0.00728	0.0156264	0.901293	0.64	372617	0.00549869	34.5458
221	rs10505870	12	21171896	A	G	X-11538 || id:met-a-531	0.0298	0.0044	0.2696	9.16e-12	7355	Multiple myeloma || id:ieu-b-4957	-0.0161394	0.0103842	0.280478	0.12	372617	0.0061979	45.8574
222	rs11045824	12	21333912	T	G	X-11538 || id:met-a-531	-0.0953	0.0051	0.1664	4.34e-79	7355	Multiple myeloma || id:ieu-b-4957	0.00766	0.0126716	0.160269	0.55	372617	0.0453231	349.082
223	rs11834359	12	21534868	C	A	X-11538 || id:met-a-531	-0.0349	0.005	0.193	2.65e-12	7355	Multiple myeloma || id:ieu-b-4957	0.0137612	0.0119406	0.187673	0.25	372617	0.00658053	48.7072
224	rs12228798	12	20964557	T	C	X-11538 || id:met-a-531	-0.0349	0.0043	0.2746	6.19e-16	7355	Multiple myeloma || id:ieu-b-4957	0.0124369	0.0102546	0.293189	0.23	372617	0.00887685	65.8561
225	rs1871395	12	21352315	G	A	X-11538 || id:met-a-531	0.1101	0.0055	0.1615	1.06e-89	7355	Multiple myeloma || id:ieu-b-4957	0.0104264	0.0129751	0.15214	0.42	372617	0.0516686	400.619
226	rs2291073	12	21325814	G	T	X-11538 || id:met-a-531	-0.0464	0.0073	0.0823	2.46e-10	7355	Multiple myeloma || id:ieu-b-4957	0.0123521	0.0176262	0.075626	0.48	372617	0.00546297	40.3898
227	rs2857468	12	21491937	T	A	X-11538 || id:met-a-531	0.0712	0.0079	0.9045	1.22e-19	7355	Multiple myeloma || id:ieu-b-4957	-0.00354	0.0146581	0.882527	0.81	372617	0.0109233	81.2059
228	rs10505870	12	21171896	A	G	X-11905 || id:met-a-560	0.0264	0.0048	0.2729	4.79e-08	4409	Multiple myeloma || id:ieu-b-4957	-0.0161394	0.0103842	0.280478	0.12	372617	0.00681421	30.2363
229	rs12370842	12	21393586	A	G	X-11905 || id:met-a-560	-0.0588	0.0058	0.175	6.67e-24	4409	Multiple myeloma || id:ieu-b-4957	0.00689	0.011949	0.185303	0.56	372617	0.0227799	102.731
230	rs4149056	12	21331549	C	T	X-11905 || id:met-a-560	0.0827	0.0057	0.1633	1.08e-47	4409	Multiple myeloma || id:ieu-b-4957	0.00915	0.0129726	0.15147	0.48	372617	0.0455686	210.409
231	rs10508477	10	14598740	C	G	X-08988 || id:met-a-435	0.0102	0.0019	0.5383	4.8e-08	7329	Multiple myeloma || id:ieu-b-4957	0.000542	0.00934	0.538397	0.95	372617	0.00391691	28.8121
232	rs10938307	4	43781839	C	T	X-08988 || id:met-a-435	0.0106	0.0019	0.5337	1.48e-08	7329	Multiple myeloma || id:ieu-b-4957	0.00421	0.00932	0.530307	0.649999	372617	0.00422882	31.1162
233	rs13021675	2	211661935	T	C	X-08988 || id:met-a-435	0.0157	0.0028	0.1941	1.2e-08	7329	Multiple myeloma || id:ieu-b-4957	-0.00499	0.0116475	0.199581	0.67	372617	0.00427149	31.4315
234	rs10509673	10	96236191	C	G	X-11469 || id:met-a-519	-0.0471	0.0078	0.1624	1.78e-09	7330	Multiple myeloma || id:ieu-b-4957	-0.0104883	0.0129721	0.151926	0.42	372617	0.00494987	36.4531
235	rs11188148	10	96795287	G	A	X-11469 || id:met-a-519	0.0615	0.0094	0.1229	7.51e-11	7330	Multiple myeloma || id:ieu-b-4957	0.00849	0.0142407	0.121541	0.55	372617	0.0058058	42.7933
236	rs11754288	6	25776949	A	G	X-11469 || id:met-a-519	0.0434	0.0062	0.4387	1.88e-12	7330	Multiple myeloma || id:ieu-b-4957	-0.00292	0.00942	0.419356	0.760001	372617	0.00664047	48.9866
237	rs2071426	10	96828323	C	T	X-11469 || id:met-a-519	-0.0517	0.0068	0.2935	3.96e-14	7330	Multiple myeloma || id:ieu-b-4957	-0.02608	0.0103357	0.282027	0.012	372617	0.00782434	57.7889
238	rs4149081	12	21378021	A	G	X-11469 || id:met-a-519	-0.0437	0.0077	0.171	1.66e-08	7330	Multiple myeloma || id:ieu-b-4957	0.00695	0.0126285	0.161984	0.58	372617	0.00437495	32.2005
239	rs10514491	16	80315263	C	T	Caprylate (8:0) || id:met-a-481	-0.0103	0.0018	0.3249	1.59e-08	7355	Multiple myeloma || id:ieu-b-4957	0.00227	0.00997	0.32682	0.82	372617	0.00443218	32.7349
240	rs8059670	16	61624701	T	C	Caprylate (8:0) || id:met-a-481	-0.0097	0.0018	0.4437	3.72e-08	7355	Multiple myeloma || id:ieu-b-4957	0.00144	0.00934	0.456139	0.88	372617	0.00393282	29.0322
241	rs1061134	10	100189252	A	G	X-12092 || id:met-a-580	-0.1458	0.0084	0.0946	2.82e-67	7089	Multiple myeloma || id:ieu-b-4957	0.0250767	0.0162711	0.093628	0.12	372617	0.0407658	301.185
242	rs1061135	10	100189138	G	A	X-12092 || id:met-a-580	-0.0689	0.005	0.5396	2.33e-43	7089	Multiple myeloma || id:ieu-b-4957	-0.00181	0.00933	0.538123	0.85	372617	0.0260876	189.835
243	rs10748725	10	100076982	A	G	X-12092 || id:met-a-580	-0.0505	0.0052	0.3536	2.11e-22	7089	Multiple myeloma || id:ieu-b-4957	0.00454	0.00969	0.371255	0.64	372617	0.0131296	94.2874
244	rs10883057	10	100032037	C	G	X-12092 || id:met-a-580	-0.0409	0.0054	0.2703	3.25e-14	7089	Multiple myeloma || id:ieu-b-4957	-0.0120604	0.0105131	0.279366	0.25	372617	0.00802738	57.3504
245	rs11189692	10	100344136	C	T	X-12092 || id:met-a-580	0.0427	0.0061	0.2203	2.25e-12	7089	Multiple myeloma || id:ieu-b-4957	-0.0186267	0.0112832	0.223372	0.0990011	372617	0.00686467	48.9862
246	rs11595763	10	100193526	C	A	X-12092 || id:met-a-580	0.0863	0.0061	0.1705	8.34e-46	7089	Multiple myeloma || id:ieu-b-4957	-0.0095	0.0123766	0.171087	0.44	372617	0.027459	200.096
247	rs12780272	10	100196452	T	C	X-12092 || id:met-a-580	0.08	0.0134	0.0376	2.55e-09	7089	Multiple myeloma || id:ieu-b-4957	-0.0173165	0.0219282	0.047205	0.43	372617	0.00500273	35.6326
248	rs1365	10	100035666	A	C	X-12092 || id:met-a-580	0.0752	0.0101	0.9458	1.16e-13	7089	Multiple myeloma || id:ieu-b-4957	0.0580479	0.0201634	0.942608	0.004	372617	0.00775934	55.4205
249	rs17109581	10	100140636	T	A	X-12092 || id:met-a-580	-0.274	0.0166	0.0386	1.61e-61	7089	Multiple myeloma || id:ieu-b-4957	0.0123056	0.02491	0.03792	0.62	372617	0.0370102	272.372
250	rs1889459	10	5314043	C	G	X-12092 || id:met-a-580	-0.0412	0.0067	0.1628	9.94e-10	7089	Multiple myeloma || id:ieu-b-4957	-0.0107526	0.0126693	0.16142	0.4	372617	0.00530578	37.8027
251	rs4917817	10	100085888	A	C	X-12092 || id:met-a-580	0.0406	0.005	0.6783	6.71e-16	7089	Multiple myeloma || id:ieu-b-4957	0.00589	0.00999	0.677824	0.56	372617	0.00921524	65.9158
252	rs4919221	10	100115027	C	T	X-12092 || id:met-a-580	0.0685	0.0052	0.2565	2.7e-40	7089	Multiple myeloma || id:ieu-b-4957	-0.0125697	0.0106114	0.258563	0.24	372617	0.0238939	173.481
253	rs542386	10	100286160	A	C	X-12092 || id:met-a-580	-0.0671	0.0123	0.0441	4.56e-08	7089	Multiple myeloma || id:ieu-b-4957	0.0148511	0.0204149	0.057055	0.47	372617	0.00418052	29.7517
254	rs7096654	10	100134036	T	C	X-12092 || id:met-a-580	0.2537	0.0047	0.6211	1e-200	7089	Multiple myeloma || id:ieu-b-4957	-0.0153999	0.00958	0.609929	0.11	372617	0.291292	2912.88
255	rs754586	10	100224362	C	T	X-12092 || id:met-a-580	0.0341	0.005	0.5872	1.35e-11	7089	Multiple myeloma || id:ieu-b-4957	0.00593	0.0096	0.602583	0.54	372617	0.00651844	46.4993
256	rs8101881	19	33364628	T	C	X-12092 || id:met-a-580	0.0281	0.005	0.6089	2.57e-08	7089	Multiple myeloma || id:ieu-b-4957	0.0072	0.00951	0.602267	0.450001	372617	0.00443565	31.5755
257	rs942800	10	100081443	A	C	X-12092 || id:met-a-580	0.0362	0.0053	0.4265	1.06e-11	7089	Multiple myeloma || id:ieu-b-4957	-0.0108239	0.00983	0.440476	0.27	372617	0.0065378	46.6383
258	rs942812	10	100153664	A	C	X-12092 || id:met-a-580	-0.1771	0.0141	0.0293	4.24e-36	7089	Multiple myeloma || id:ieu-b-4957	-0.00806	0.0244323	0.038144	0.74	372617	0.0217698	157.716
259	rs10770797	12	21472629	C	T	X-14626 || id:met-a-729	-0.0181	0.0029	0.3094	3.81e-10	6464	Multiple myeloma || id:ieu-b-4957	0.00102	0.00996	0.321901	0.92	372617	0.00599033	38.9428
260	rs11045834	12	21341096	T	C	X-14626 || id:met-a-729	-0.0232	0.0029	0.2885	8.62e-16	6464	Multiple myeloma || id:ieu-b-4957	-0.00261	0.0103855	0.280289	0.8	372617	0.00980392	63.9802
261	rs12317268	12	21352541	G	A	X-14626 || id:met-a-729	0.0536	0.0038	0.1572	2.2e-45	6464	Multiple myeloma || id:ieu-b-4957	0.010679	0.0129804	0.151957	0.41	372617	0.0298604	198.897
262	rs1077835	15	58723426	G	A	X-12644 || id:met-a-636	0.0208	0.0035	0.2024	1.82e-09	7347	Multiple myeloma || id:ieu-b-4957	0.0044	0.0112447	0.220548	0.7	372617	0.00478407	35.3079
263	rs7969341	12	21385604	G	A	X-12644 || id:met-a-636	0.0213	0.0035	0.167	1.01e-09	7347	Multiple myeloma || id:ieu-b-4957	0.00716	0.0126252	0.162188	0.57	372617	0.00501567	37.0258
264	rs1083801	3	7523498	A	G	Gamma-glutamylvaline || id:met-a-474	-0.0139	0.0024	0.7066	8.78e-09	7307	Multiple myeloma || id:ieu-b-4957	0.00563	0.0107785	0.72576	0.6	372617	0.00456961	33.5342
265	rs10932349	2	211543089	G	C	Glycine || id:met-a-468	-0.0312	0.0048	0.0788	7.45e-11	7356	Multiple myeloma || id:ieu-b-4957	-0.0206083	0.0181132	0.072822	0.26	372617	0.00571081	42.2385
266	rs12328639	2	211676323	G	A	Glycine || id:met-a-468	-0.0317	0.0033	0.151	8.5e-22	7356	Multiple myeloma || id:ieu-b-4957	-0.00503	0.0131191	0.151604	0.7	372617	0.012389	92.2513
267	rs13011429	2	211595331	C	G	Glycine || id:met-a-468	-0.0292	0.0037	0.129	5.38e-15	7356	Multiple myeloma || id:ieu-b-4957	-0.0184231	0.0134739	0.143244	0.17	372617	0.00839574	62.265
268	rs13021675	2	211661935	T	C	Glycine || id:met-a-468	0.0346	0.0032	0.1973	3.88e-27	7356	Multiple myeloma || id:ieu-b-4957	-0.00499	0.0116475	0.199581	0.67	372617	0.0156445	116.878
269	rs13401425	2	211501601	A	G	Glycine || id:met-a-468	-0.0215	0.0024	0.3643	6.88e-19	7356	Multiple myeloma || id:ieu-b-4957	-0.000218	0.00969	0.36486	0.98	372617	0.010792	80.2299
270	rs16845044	2	211741194	C	A	Glycine || id:met-a-468	-0.0211	0.0032	0.1677	6e-11	7356	Multiple myeloma || id:ieu-b-4957	-0.0373509	0.0122359	0.177347	0.00230001	372617	0.00587576	43.4657
271	rs1990797	2	211641068	C	G	Glycine || id:met-a-468	-0.0356	0.0033	0.1691	6.96e-28	7356	Multiple myeloma || id:ieu-b-4957	-0.00306	0.0121605	0.182427	0.8	372617	0.0155745	116.347
272	rs2719966	2	211840389	C	A	Glycine || id:met-a-468	-0.0216	0.0024	0.5485	7.31e-19	7356	Multiple myeloma || id:ieu-b-4957	-0.00788	0.00935	0.547007	0.4	372617	0.0108915	80.978
273	rs10938815	4	20856353	G	T	Cortisone || id:met-a-354	-0.0099	0.0017	0.4068	8.38e-09	7136	Multiple myeloma || id:ieu-b-4957	0.00859	0.00946	0.412494	0.36	372617	0.00472997	33.904
274	rs10939663	4	10032516	G	T	Urate || id:met-a-345	0.0161	0.0017	0.2721	5.57e-22	7371	Multiple myeloma || id:ieu-b-4957	0.00769	0.0104036	0.279807	0.46	372617	0.0120219	89.6677
275	rs11731100	4	9767180	T	A	Urate || id:met-a-345	0.0116	0.0016	0.6498	9.97e-13	7371	Multiple myeloma || id:ieu-b-4957	-0.0126768	0.00972	0.642858	0.19	372617	0.0070805	52.5482
276	rs11737601	4	10488568	G	A	Urate || id:met-a-345	-0.0104	0.0016	0.3153	1.34e-10	7371	Multiple myeloma || id:ieu-b-4957	-0.0156336	0.0101779	0.302992	0.12	372617	0.00569926	42.2385
277	rs4697910	4	9901874	A	G	Urate || id:met-a-345	-0.0124	0.0017	0.2866	8.72e-14	7371	Multiple myeloma || id:ieu-b-4957	0.0056	0.0104025	0.278775	0.59	372617	0.00716631	53.1897
278	rs938554	4	9925692	G	C	Urate || id:met-a-345	0.0348	0.0017	0.7744	5.85e-93	7371	Multiple myeloma || id:ieu-b-4957	-0.00625	0.0112481	0.781333	0.58	372617	0.0537924	418.931
279	rs10945649	6	160428561	A	T	Beta-hydroxyisovalerate || id:met-a-368	0.0212	0.0036	0.1287	4.29e-09	6864	Multiple myeloma || id:ieu-b-4957	-0.00366	0.013652	0.136005	0.79	372617	0.00502691	34.6689
280	rs10945673	6	160910899	T	C	X-12798 || id:met-a-661	-0.0276	0.0043	0.182	1.45e-10	7119	Multiple myeloma || id:ieu-b-4957	0.012371	0.0117778	0.19378	0.29	372617	0.00575382	41.1869
281	rs1171615	10	61469090	T	C	X-12798 || id:met-a-661	-0.0476	0.0039	0.7791	3.19e-34	7119	Multiple myeloma || id:ieu-b-4957	-0.00498	0.0110532	0.768627	0.649999	372617	0.0204961	148.923
282	rs1171650	10	61450153	T	C	X-12798 || id:met-a-661	-0.0228	0.0036	0.2361	2.09e-10	7119	Multiple myeloma || id:ieu-b-4957	0.0173069	0.0108999	0.239785	0.11	372617	0.00560281	40.0998
283	rs13220412	6	160417205	C	G	X-12798 || id:met-a-661	-0.0585	0.0085	0.0415	6.15e-12	7119	Multiple myeloma || id:ieu-b-4957	0.0121737	0.0206626	0.054567	0.56	372617	0.0066096	47.3535
284	rs1367211	6	161082695	C	T	X-12798 || id:met-a-661	0.0273	0.0035	0.7302	1.39e-14	7119	Multiple myeloma || id:ieu-b-4957	-0.0352868	0.0103838	0.718591	0.000680002	372617	0.00847373	60.8229
285	rs316020	6	160669081	G	A	X-12798 || id:met-a-661	0.1799	0.0053	0.9063	1e-200	7119	Multiple myeloma || id:ieu-b-4957	0.00768	0.015309	0.896376	0.62	372617	0.139298	1151.83
286	rs316032	6	160689599	C	T	X-12798 || id:met-a-661	0.0247	0.0034	0.3857	6.9e-13	7119	Multiple myeloma || id:ieu-b-4957	0.0129998	0.00965	0.389354	0.18	372617	0.00735884	52.7611
287	rs316174	6	160760078	G	A	X-12798 || id:met-a-661	0.0314	0.0034	0.5181	7.02e-20	7119	Multiple myeloma || id:ieu-b-4957	0.000824	0.00932	0.503934	0.93	372617	0.0118389	85.2667
288	rs3799344	6	25786993	T	C	X-12798 || id:met-a-661	0.0197	0.0034	0.4519	8.94e-09	7119	Multiple myeloma || id:ieu-b-4957	-0.00159	0.00938	0.436372	0.87	372617	0.00469367	33.5624
289	rs532440	6	160697628	T	G	X-12798 || id:met-a-661	0.0237	0.0035	0.2927	1.93e-11	7119	Multiple myeloma || id:ieu-b-4957	-0.0199134	0.0102481	0.299003	0.0519996	372617	0.00639961	45.8394
290	rs628031	6	160560845	G	A	X-12798 || id:met-a-661	-0.0203	0.0035	0.5878	6.19e-09	7119	Multiple myeloma || id:ieu-b-4957	0.0130228	0.00943	0.587372	0.17	372617	0.00470316	33.6305
291	rs791174	6	160600137	G	T	X-12798 || id:met-a-661	0.0388	0.0036	0.7502	4.69e-27	7119	Multiple myeloma || id:ieu-b-4957	-0.00834	0.0104735	0.728646	0.43	372617	0.016055	116.128
292	rs9456505	6	160582340	A	G	X-12798 || id:met-a-661	-0.0445	0.0062	0.0665	7.5e-13	7119	Multiple myeloma || id:ieu-b-4957	0.00445	0.0176264	0.076957	0.8	372617	0.00718433	51.5009
293	rs10988217	9	131888116	G	A	Succinylcarnitine || id:met-a-742	0.0164	0.0019	0.6117	1.36e-18	6552	Multiple myeloma || id:ieu-b-4957	-0.00264	0.00959	0.603728	0.780001	372617	0.0112434	74.4814
294	rs11637751	15	63643524	A	G	Succinylcarnitine || id:met-a-742	0.0155	0.0027	0.1659	1.77e-08	6552	Multiple myeloma || id:ieu-b-4957	-0.000758	0.0118879	0.194002	0.95	372617	0.00500476	32.946
295	rs12899230	15	63369788	C	T	Succinylcarnitine || id:met-a-742	0.0247	0.0036	0.0787	1.39e-11	6552	Multiple myeloma || id:ieu-b-4957	0.00539	0.0160589	0.093913	0.74	372617	0.00713355	47.0605
296	rs1472631	15	63423739	G	A	Succinylcarnitine || id:met-a-742	-0.0366	0.0018	0.5081	1.85e-88	6552	Multiple myeloma || id:ieu-b-4957	0.000443	0.0093	0.512474	0.96	372617	0.0593565	413.318
297	rs17806888	3	67416322	C	T	Succinylcarnitine || id:met-a-742	0.0224	0.0034	0.1194	7.15e-11	6552	Multiple myeloma || id:ieu-b-4957	-0.0234899	0.0144153	0.117992	0.1	372617	0.00658107	43.3916
298	rs2686513	7	22451353	C	T	Succinylcarnitine || id:met-a-742	0.011	0.002	0.448	3.8e-08	5018	Multiple myeloma || id:ieu-b-4957	-0.00329	0.00936	0.447126	0.719999	372617	0.00599218	30.2379
299	rs2729786	15	63401605	A	C	Succinylcarnitine || id:met-a-742	0.0238	0.0036	0.099	3.97e-11	6552	Multiple myeloma || id:ieu-b-4957	-0.00563	0.0153001	0.103112	0.709999	372617	0.00662655	43.6934
300	rs6703518	1	186116797	T	G	Succinylcarnitine || id:met-a-742	-0.0108	0.0019	0.4273	5.85e-09	6552	Multiple myeloma || id:ieu-b-4957	0.00813	0.00942	0.425641	0.39	372617	0.00490716	32.3004
301	rs8060756	16	63202385	A	G	Succinylcarnitine || id:met-a-742	0.0102	0.0018	0.3703	4.07e-08	6552	Multiple myeloma || id:ieu-b-4957	0.000626	0.00963	0.372186	0.95	372617	0.00487706	32.1013
302	rs901273	15	63677966	G	A	Succinylcarnitine || id:met-a-742	-0.0107	0.0019	0.4966	7.48e-09	6552	Multiple myeloma || id:ieu-b-4957	-0.00192	0.0093	0.501654	0.84	372617	0.00481714	31.705
303	rs924135	16	16123459	T	A	Succinylcarnitine || id:met-a-742	0.0167	0.0018	0.6172	1.52e-19	6552	Multiple myeloma || id:ieu-b-4957	0.0118429	0.00955	0.611956	0.22	372617	0.0129672	86.0509
304	rs11019976	11	92225262	C	G	X-12850 || id:met-a-667	0.1331	0.0234	0.0717	1.36e-08	1212	Multiple myeloma || id:ieu-b-4957	-0.0196965	0.0198438	0.058659	0.32	372617	0.0260004	32.3003
305	rs2547231	19	48385057	A	C	X-12850 || id:met-a-667	0.059	0.0072	0.8319	3.52e-16	5856	Multiple myeloma || id:ieu-b-4957	-0.023253	0.0124941	0.833995	0.0629999	372617	0.0113367	67.126
306	rs279941	13	103698168	C	A	X-12850 || id:met-a-667	0.0478	0.0081	0.8829	4.31e-09	5856	Multiple myeloma || id:ieu-b-4957	-0.00443	0.0142021	0.877676	0.760001	372617	0.00591166	34.8127
307	rs11045818	12	21329761	A	G	Hexadecanedioate || id:met-a-711	-0.073	0.0061	0.1612	1.61e-32	6447	Multiple myeloma || id:ieu-b-4957	0.00686	0.0126599	0.160158	0.59	372617	0.0217313	143.17
308	rs12228798	12	20964557	T	C	Hexadecanedioate || id:met-a-711	-0.0311	0.0053	0.2742	3.26e-09	6447	Multiple myeloma || id:ieu-b-4957	0.0124369	0.0102546	0.293189	0.23	372617	0.00531249	34.4219
309	rs1871395	12	21352315	G	A	Hexadecanedioate || id:met-a-711	0.0893	0.0059	0.1674	1.65e-52	6447	Multiple myeloma || id:ieu-b-4957	0.0104264	0.0129751	0.15214	0.42	372617	0.0343144	229.015
310	rs2857468	12	21491937	T	A	Hexadecanedioate || id:met-a-711	0.0615	0.0094	0.918	6.06e-11	6447	Multiple myeloma || id:ieu-b-4957	-0.00354	0.0146581	0.882527	0.81	372617	0.00659573	42.7917
311	rs6663731	1	47347427	T	A	Hexadecanedioate || id:met-a-711	-0.0452	0.0069	0.1177	5.49e-11	6447	Multiple myeloma || id:ieu-b-4957	-0.00233	0.0137733	0.131864	0.87	372617	0.00661211	42.8987
312	rs11045821	12	21332423	A	G	Tetradecanedioate || id:met-a-709	-0.0737	0.0065	0.1644	4.6e-30	5629	Multiple myeloma || id:ieu-b-4957	0.00765	0.0126657	0.160298	0.55	372617	0.022329	128.515
313	rs12228798	12	20964557	T	C	Tetradecanedioate || id:met-a-709	-0.031	0.0055	0.2736	2.26e-08	5629	Multiple myeloma || id:ieu-b-4957	0.0124369	0.0102546	0.293189	0.23	372617	0.00561206	31.7573
314	rs12317268	12	21352541	G	A	Tetradecanedioate || id:met-a-709	0.1008	0.0062	0.1658	4.16e-60	5629	Multiple myeloma || id:ieu-b-4957	0.010679	0.0129804	0.151957	0.41	372617	0.0448515	264.231
315	rs6663731	1	47347427	T	A	Tetradecanedioate || id:met-a-709	-0.0624	0.0081	0.1143	1.38e-14	5629	Multiple myeloma || id:ieu-b-4957	-0.00233	0.0137733	0.131864	0.87	372617	0.0104331	59.326
316	rs11045823	12	21333745	A	G	X-13429 || id:met-a-683	-0.106	0.0083	0.163	6.22e-37	5953	Multiple myeloma || id:ieu-b-4957	0.00766	0.0126708	0.160272	0.55	372617	0.0266674	163.046
317	rs12317268	12	21352541	G	A	X-13429 || id:met-a-683	0.1377	0.0079	0.1663	2.09e-67	5953	Multiple myeloma || id:ieu-b-4957	0.010679	0.0129804	0.151957	0.41	372617	0.0485579	303.716
318	rs12810446	12	21519755	T	C	X-13429 || id:met-a-683	-0.047	0.0072	0.272	5.29e-11	5953	Multiple myeloma || id:ieu-b-4957	0.00385	0.0106222	0.266655	0.719999	372617	0.00710718	42.5976
319	rs296381	19	48371102	T	C	X-13429 || id:met-a-683	0.053	0.0082	0.8302	1.07e-10	5953	Multiple myeloma || id:ieu-b-4957	-0.0225495	0.0125613	0.835936	0.0729995	372617	0.00696869	41.7617
320	rs11045824	12	21333912	T	G	X-11491 || id:met-a-524	-0.0639	0.0079	0.163	5.08e-16	6200	Multiple myeloma || id:ieu-b-4957	0.00766	0.0126716	0.160269	0.55	372617	0.0104423	65.4045
321	rs12645107	4	69988999	A	G	X-11491 || id:met-a-524	0.0463	0.0079	0.1473	4.61e-09	6200	Multiple myeloma || id:ieu-b-4957	0.0188247	0.0129609	0.152472	0.15	372617	0.00550956	34.3374
322	rs4149056	12	21331549	C	T	X-11491 || id:met-a-524	0.0881	0.0075	0.1675	3.42e-32	6200	Multiple myeloma || id:ieu-b-4957	0.00915	0.0129726	0.15147	0.48	372617	0.021771	137.94
323	rs7975166	12	21404682	A	G	X-11491 || id:met-a-524	-0.0799	0.014	0.047	1.23e-08	6200	Multiple myeloma || id:ieu-b-4957	0.00709	0.0209831	0.052296	0.74	372617	0.00522601	32.561
324	rs11045834	12	21341096	T	C	1-arachidonoylglycerophosphoinositol* || id:met-a-634	-0.0171	0.0026	0.2911	1.16e-10	7351	Multiple myeloma || id:ieu-b-4957	-0.00261	0.0103855	0.280289	0.8	372617	0.00584993	43.2441
325	rs174578	11	61605499	A	T	1-arachidonoylglycerophosphoinositol* || id:met-a-634	-0.0266	0.0026	0.3409	3.02e-24	7351	Multiple myeloma || id:ieu-b-4957	-0.00593	0.00974	0.353396	0.54	372617	0.0140388	104.64
326	rs1871395	12	21352315	G	A	1-arachidonoylglycerophosphoinositol* || id:met-a-634	0.0395	0.0034	0.159	3.66e-31	7351	Multiple myeloma || id:ieu-b-4957	0.0104264	0.0129751	0.15214	0.42	372617	0.0180297	134.933
327	rs8736	19	54677189	T	C	1-arachidonoylglycerophosphoinositol* || id:met-a-634	-0.0227	0.0026	0.4379	8.45e-18	7351	Multiple myeloma || id:ieu-b-4957	-0.00478	0.00942	0.438164	0.61	372617	0.0102631	76.2056
328	rs9326061	1	64986799	C	G	1-arachidonoylglycerophosphoinositol* || id:met-a-634	-0.0188	0.0034	0.8497	4.39e-08	7351	Multiple myeloma || id:ieu-b-4957	0.0195364	0.0130884	0.852103	0.14	372617	0.00414199	30.5661
329	rs11065176	12	121064364	T	C	Butyrylcarnitine || id:met-a-476	0.1404	0.011	0.037	2.42e-37	7349	Multiple myeloma || id:ieu-b-4957	-0.0209038	0.0222419	0.046328	0.35	372617	0.0216869	162.866
330	rs11065202	12	121126438	C	T	Butyrylcarnitine || id:met-a-476	0.1297	0.004	0.4178	1e-200	7349	Multiple myeloma || id:ieu-b-4957	0.00731	0.00938	0.437474	0.44	372617	0.125159	1051.09
331	rs11065208	12	121118172	A	G	Butyrylcarnitine || id:met-a-476	-0.0683	0.0106	0.0336	1.17e-10	7349	Multiple myeloma || id:ieu-b-4957	-0.011804	0.0256845	0.034145	0.649999	372617	0.00561765	41.5061
332	rs11065390	12	121439598	A	G	Butyrylcarnitine || id:met-a-476	-0.0678	0.0115	0.0316	3.23e-09	7349	Multiple myeloma || id:ieu-b-4957	-0.00468	0.03229	0.021332	0.88	372617	0.00470746	34.7493
333	rs11610379	12	121654720	T	C	Butyrylcarnitine || id:met-a-476	0.0891	0.0129	0.0272	5.09e-12	7349	Multiple myeloma || id:ieu-b-4957	0.00308	0.0256896	0.034875	0.9	372617	0.00644967	47.6933
334	rs11611311	12	120677587	T	A	Butyrylcarnitine || id:met-a-476	-0.0463	0.0058	0.1421	1.65e-15	7349	Multiple myeloma || id:ieu-b-4957	0.00843	0.0127485	0.160538	0.51	372617	0.00859663	63.7071
335	rs1171617	10	61467182	T	G	Butyrylcarnitine || id:met-a-476	0.0358	0.0047	0.7771	1.61e-14	7349	Multiple myeloma || id:ieu-b-4957	-0.00453	0.0110263	0.767201	0.68	372617	0.00783298	58.0032
336	rs1179368	12	120734705	C	T	Butyrylcarnitine || id:met-a-476	0.0533	0.0096	0.0449	2.83e-08	7349	Multiple myeloma || id:ieu-b-4957	-0.0134639	0.0207294	0.053444	0.52	372617	0.00417701	30.8172
337	rs1186055	12	121600529	A	C	Butyrylcarnitine || id:met-a-476	-0.0344	0.0043	0.2939	1.3e-15	7349	Multiple myeloma || id:ieu-b-4957	0.00979	0.0104858	0.280032	0.35	372617	0.00863348	63.9826
338	rs12368199	12	121472167	A	G	Butyrylcarnitine || id:met-a-476	0.1211	0.0052	0.1462	1.67e-121	7349	Multiple myeloma || id:ieu-b-4957	-0.0152967	0.0129907	0.153802	0.24	372617	0.0687274	542.205
339	rs12369156	12	121167675	A	G	Butyrylcarnitine || id:met-a-476	-0.0724	0.0126	0.0246	8.37e-09	7349	Multiple myeloma || id:ieu-b-4957	0.00593	0.0308563	0.024188	0.85	372617	0.00447261	33.0079
340	rs1653624	12	121622520	T	A	Butyrylcarnitine || id:met-a-476	0.0754	0.0115	0.9716	4.55e-11	7349	Multiple myeloma || id:ieu-b-4957	-0.0023	0.0292734	0.973821	0.94	372617	0.00581548	42.9763
341	rs16950755	12	121488876	C	G	Butyrylcarnitine || id:met-a-476	-0.0533	0.0072	0.0829	1.66e-13	7349	Multiple myeloma || id:ieu-b-4957	0.00406	0.0152739	0.106334	0.79	372617	0.00740176	54.7862
342	rs2071190	12	121431272	A	T	Butyrylcarnitine || id:met-a-476	-0.0748	0.0043	0.2498	8.44e-68	7349	Multiple myeloma || id:ieu-b-4957	-0.000922	0.0107461	0.251799	0.93	372617	0.0395471	302.516
343	rs2469211	15	76599892	T	A	Butyrylcarnitine || id:met-a-476	0.0342	0.006	0.1079	1.06e-08	7349	Multiple myeloma || id:ieu-b-4957	0.00769	0.0149638	0.108467	0.61	372617	0.00440155	32.4812
344	rs2708092	12	121525886	A	G	Butyrylcarnitine || id:met-a-476	0.0408	0.0064	0.8226	1.53e-10	7349	Multiple myeloma || id:ieu-b-4957	0.00704	0.0119101	0.797819	0.55	372617	0.00549967	40.6296
345	rs274567	5	131714409	T	C	Butyrylcarnitine || id:met-a-476	0.024	0.0041	0.3712	6.23e-09	7349	Multiple myeloma || id:ieu-b-4957	0.0130929	0.00964	0.367319	0.17	372617	0.00464094	34.256
346	rs278136	12	120193590	C	T	Butyrylcarnitine || id:met-a-476	0.0259	0.0043	0.766	1.96e-09	7349	Multiple myeloma || id:ieu-b-4957	-0.00105	0.0110516	0.768276	0.92	372617	0.00491242	36.2697
347	rs4638383	12	121190302	C	G	Butyrylcarnitine || id:met-a-476	-0.0702	0.0059	0.1182	5.54e-33	7349	Multiple myeloma || id:ieu-b-4957	0.011469	0.0143062	0.121931	0.42	372617	0.0188997	141.531
348	rs4766962	12	120863235	T	A	Butyrylcarnitine || id:met-a-476	-0.0516	0.0043	0.3456	1.7e-33	7349	Multiple myeloma || id:ieu-b-4957	-0.000892	0.00981	0.339639	0.93	372617	0.0192179	143.961
349	rs4767918	12	121053044	C	T	Butyrylcarnitine || id:met-a-476	-0.0845	0.0038	0.4105	2.01e-109	7349	Multiple myeloma || id:ieu-b-4957	-0.00876	0.00946	0.422797	0.35	372617	0.0630431	494.343
350	rs494632	12	121189116	T	C	Butyrylcarnitine || id:met-a-476	0.1072	0.0035	0.4788	1e-200	7349	Multiple myeloma || id:ieu-b-4957	-0.00646	0.00933	0.475629	0.49	372617	0.113201	937.854
351	rs7304812	12	121040703	A	T	Butyrylcarnitine || id:met-a-476	0.0819	0.0059	0.2207	2.99e-43	7349	Multiple myeloma || id:ieu-b-4957	0.00452	0.01101	0.268308	0.68	372617	0.0255502	192.64
352	rs7965649	12	121084678	T	C	Butyrylcarnitine || id:met-a-476	-0.0766	0.0052	0.1587	7.23e-50	7349	Multiple myeloma || id:ieu-b-4957	0.0157453	0.0127608	0.159365	0.22	372617	0.0286804	216.937
353	rs11076175	16	57006378	G	A	X-13215 || id:met-a-675	-0.017	0.003	0.155	1.46e-08	4825	Multiple myeloma || id:ieu-b-4957	0.00171	0.012195	0.178021	0.89	372617	0.00661115	32.0978
354	rs1339995	1	163831730	C	A	X-13215 || id:met-a-675	-0.011	0.0019	0.5286	1.63e-08	5885	Multiple myeloma || id:ieu-b-4957	0.0126232	0.00933	0.541616	0.18	372617	0.00566324	33.5066
355	rs11076175	16	57006378	G	A	X-12524 || id:met-a-630	-0.011	0.002	0.155	3.8e-08	5594	Multiple myeloma || id:ieu-b-4957	0.00171	0.012195	0.178021	0.89	372617	0.00537849	30.2392
356	rs2780242	9	120733022	T	C	X-12524 || id:met-a-630	-0.0117	0.0019	0.1179	7.08e-10	7362	Multiple myeloma || id:ieu-b-4957	0.02549	0.014088	0.129019	0.0700003	372617	0.00512433	37.9094
357	rs11085835	19	13332010	C	T	Glutaroyl carnitine || id:met-a-699	-0.0154	0.0027	0.7982	1.04e-08	7256	Multiple myeloma || id:ieu-b-4957	0.00207	0.0116171	0.796517	0.86	372617	0.00446348	32.5233
358	rs12597880	16	67170432	T	G	Glutaroyl carnitine || id:met-a-699	0.0156	0.0026	0.3363	3.78e-09	7256	Multiple myeloma || id:ieu-b-4957	0.00139	0.00973	0.330093	0.89	372617	0.00493692	35.9901
359	rs12927959	16	67727069	G	A	Glutaroyl carnitine || id:met-a-699	0.0241	0.0027	0.275	7.1e-19	7256	Multiple myeloma || id:ieu-b-4957	0.00912	0.0101312	0.300371	0.37	372617	0.0108609	79.6502
360	rs13375749	1	53695882	C	T	Glutaroyl carnitine || id:met-a-699	-0.0297	0.0027	0.2199	2.8e-28	7256	Multiple myeloma || id:ieu-b-4957	-0.00132	0.0111405	0.225354	0.91	372617	0.0164023	120.967
361	rs17641971	8	49884817	C	T	Glutaroyl carnitine || id:met-a-699	0.0252	0.0026	0.3392	3.35e-22	7256	Multiple myeloma || id:ieu-b-4957	0.0227829	0.00983	0.347434	0.021	372617	0.0127812	93.9149
362	rs1981524	5	131756506	T	C	Glutaroyl carnitine || id:met-a-699	0.016	0.0027	0.197	3.15e-09	7256	Multiple myeloma || id:ieu-b-4957	0.029923	0.0119369	0.188156	0.012	372617	0.00481635	35.1069
363	rs2291449	15	76579234	G	A	Glutaroyl carnitine || id:met-a-699	0.0276	0.0043	0.086	1.44e-10	7256	Multiple myeloma || id:ieu-b-4957	0.0185769	0.016283	0.089507	0.25	372617	0.0056458	41.1871
364	rs246234	16	16128742	G	C	Glutaroyl carnitine || id:met-a-699	0.0199	0.0026	0.7042	2.56e-14	7256	Multiple myeloma || id:ieu-b-4957	0.0095	0.0101502	0.696584	0.35	372617	0.00800885	58.5652
365	rs8012	19	13010520	G	A	Glutaroyl carnitine || id:met-a-699	-0.0374	0.0027	0.5586	6.36e-45	7256	Multiple myeloma || id:ieu-b-4957	-0.00853	0.00922	0.547793	0.36	372617	0.0257622	191.821
366	rs8056893	16	68304392	A	C	Glutaroyl carnitine || id:met-a-699	-0.0302	0.0026	0.7336	2.23e-30	7256	Multiple myeloma || id:ieu-b-4957	-0.0108466	0.0105417	0.732761	0.3	372617	0.0182545	134.88
367	rs896388	19	12849966	A	G	Glutaroyl carnitine || id:met-a-699	0.031	0.0047	0.077	3.94e-11	7256	Multiple myeloma || id:ieu-b-4957	-0.00999	0.0171271	0.081887	0.56	372617	0.00595984	43.4919
368	rs11144136	9	71502351	T	G	N-acetylalanine || id:met-a-344	0.0097	0.0018	0.1375	4.86e-08	7271	Multiple myeloma || id:ieu-b-4957	0.00538	0.013374	0.141247	0.69	372617	0.00397808	29.0321
369	rs11160112	14	93775073	C	T	2-hydroxyisobutyrate || id:met-a-427	0.0146	0.0026	0.2872	2.34e-08	6180	Multiple myeloma || id:ieu-b-4957	0.00141	0.0101032	0.305531	0.89	372617	0.00507645	31.5223
370	rs11635023	15	25158051	A	G	2-hydroxyisobutyrate || id:met-a-427	-0.0152	0.0028	0.508	4.25e-08	6180	Multiple myeloma || id:ieu-b-4957	-0.00275	0.00935	0.51444	0.77	372617	0.00474588	29.4599
371	rs1795963	12	122281575	G	A	2-hydroxyisobutyrate || id:met-a-427	0.0208	0.0026	0.623	1.27e-15	6180	Multiple myeloma || id:ieu-b-4957	0.00858	0.00975	0.607132	0.38	372617	0.0102498	63.9793
372	rs493519	12	122397476	C	T	2-hydroxyisobutyrate || id:met-a-427	0.0358	0.0041	0.8748	1.32e-18	6180	Multiple myeloma || id:ieu-b-4957	0.0125833	0.0141216	0.875867	0.37	372617	0.0121867	76.218
373	rs11161521	1	76216330	C	T	Cis-4-decenoyl carnitine || id:met-a-753	-0.0608	0.0036	0.3017	1.22e-63	7219	Multiple myeloma || id:ieu-b-4957	0.0137382	0.0101344	0.30192	0.18	372617	0.0380098	285.156
374	rs12143716	1	76455594	A	G	Cis-4-decenoyl carnitine || id:met-a-753	0.0283	0.0047	0.17	1.38e-09	7219	Multiple myeloma || id:ieu-b-4957	-0.00588	0.0126343	0.166574	0.64	372617	0.00499717	36.2457
375	rs17304141	1	76094078	G	T	Cis-4-decenoyl carnitine || id:met-a-753	0.1197	0.0143	0.0208	5.93e-17	7219	Multiple myeloma || id:ieu-b-4957	0.0377601	0.0279241	0.029472	0.18	372617	0.00961267	70.048
376	rs721204	1	76262523	A	G	Cis-4-decenoyl carnitine || id:met-a-753	0.0424	0.006	0.1119	2.22e-12	7219	Multiple myeloma || id:ieu-b-4957	-0.00492	0.0147122	0.112709	0.74	372617	0.00687002	49.9239
377	rs8396	4	159630817	C	T	Cis-4-decenoyl carnitine || id:met-a-753	-0.0262	0.0037	0.3039	8.96e-13	7219	Multiple myeloma || id:ieu-b-4957	0.000246	0.0101208	0.30276	0.98	372617	0.00689789	50.1278
378	rs11161521	1	76216330	C	T	Hexanoylcarnitine || id:met-a-467	-0.0703	0.0033	0.3017	6.42e-100	7340	Multiple myeloma || id:ieu-b-4957	0.0137382	0.0101344	0.30192	0.18	372617	0.0582281	453.695
379	rs1171615	10	61469090	T	C	Hexanoylcarnitine || id:met-a-467	0.0246	0.0037	0.7778	4.05e-11	7340	Multiple myeloma || id:ieu-b-4957	-0.00498	0.0110532	0.768627	0.649999	372617	0.00598636	44.1925
380	rs17304141	1	76094078	G	T	Hexanoylcarnitine || id:met-a-467	0.1282	0.0121	0.0205	2.46e-26	7340	Multiple myeloma || id:ieu-b-4957	0.0377601	0.0279241	0.029472	0.18	372617	0.0150632	112.224
381	rs2070630	4	159644494	C	G	Hexanoylcarnitine || id:met-a-467	-0.021	0.0034	0.2948	6.76e-10	7340	Multiple myeloma || id:ieu-b-4957	-8.85e-05	0.0101822	0.302984	0.99	372617	0.00517051	38.1384
382	rs272869	5	131677997	G	A	Hexanoylcarnitine || id:met-a-467	-0.0224	0.0033	0.6294	1.4e-11	7340	Multiple myeloma || id:ieu-b-4957	-0.0115608	0.00963	0.631379	0.23	372617	0.00623813	46.0627
383	rs5745515	1	76358386	T	C	Hexanoylcarnitine || id:met-a-467	0.0428	0.0056	0.0942	3.12e-14	7340	Multiple myeloma || id:ieu-b-4957	-0.00659	0.014231	0.124974	0.64	372617	0.00789538	58.3973
384	rs5745542	1	76365073	G	C	Hexanoylcarnitine || id:met-a-467	0.0314	0.0051	0.1023	4.98e-10	7340	Multiple myeloma || id:ieu-b-4957	-0.018174	0.0158373	0.095526	0.25	372617	0.0051379	37.8966
385	rs721204	1	76262523	A	G	Hexanoylcarnitine || id:met-a-467	0.0496	0.005	0.1115	3e-23	7340	Multiple myeloma || id:ieu-b-4957	-0.00492	0.0147122	0.112709	0.74	372617	0.0132295	98.3796
386	rs7534288	1	76257488	T	C	Hexanoylcarnitine || id:met-a-467	-0.0565	0.0095	0.027	2.51e-09	7340	Multiple myeloma || id:ieu-b-4957	0.0221284	0.0290368	0.026775	0.450001	372617	0.00479585	35.3616
387	rs11183620	12	47212370	G	A	Carnitine || id:met-a-379	-0.005	0.0009	0.5324	3e-08	7349	Multiple myeloma || id:ieu-b-4957	-0.00751	0.00942	0.533652	0.43	372617	0.00418222	30.8558
388	rs11620955	14	65491255	G	A	Carnitine || id:met-a-379	0.0051	0.0009	0.5233	1.63e-08	7349	Multiple myeloma || id:ieu-b-4957	0.000345	0.00935	0.516336	0.97	372617	0.00435044	32.1024
389	rs11620973	14	96018052	G	A	Carnitine || id:met-a-379	0.0051	0.0009	0.3674	2.35e-08	7349	Multiple myeloma || id:ieu-b-4957	0.00844	0.00972	0.373813	0.39	372617	0.00435044	32.1024
390	rs1171618	10	61465941	C	T	Carnitine || id:met-a-379	0.0151	0.0009	0.3808	1.58e-59	7349	Multiple myeloma || id:ieu-b-4957	0.00122	0.0096	0.377016	0.9	372617	0.0368906	281.417
391	rs12356193	10	61413353	G	A	Carnitine || id:met-a-379	-0.0274	0.0016	0.1638	3.69e-63	7349	Multiple myeloma || id:ieu-b-4957	-0.00736	0.0124519	0.167503	0.55	372617	0.0383742	293.186
392	rs12709393	17	55292115	G	T	Carnitine || id:met-a-379	-0.0053	0.0009	0.3714	6.41e-09	7349	Multiple myeloma || id:ieu-b-4957	0.0137196	0.00968	0.367798	0.16	372617	0.00469671	34.6696
393	rs13182512	5	78573790	T	A	Carnitine || id:met-a-379	0.005	0.0009	0.6194	3.36e-08	7349	Multiple myeloma || id:ieu-b-4957	-0.00589	0.00952	0.610692	0.54	372617	0.00418222	30.8558
394	rs1466788	1	110618730	G	A	Carnitine || id:met-a-379	0.0074	0.0009	0.5932	3.05e-16	7349	Multiple myeloma || id:ieu-b-4957	0.00558	0.00946	0.585203	0.56	372617	0.00911535	67.5865
395	rs2114713	15	80528373	G	T	Carnitine || id:met-a-379	0.005	0.0009	0.42	2.67e-08	7349	Multiple myeloma || id:ieu-b-4957	-0.0103166	0.00946	0.417701	0.28	372617	0.00418222	30.8558
396	rs2279014	2	219261176	T	C	Carnitine || id:met-a-379	-0.005	0.0009	0.367	4.86e-08	7349	Multiple myeloma || id:ieu-b-4957	-0.00544	0.00961	0.373313	0.57	372617	0.00418222	30.8558
397	rs2396004	6	43355851	G	A	Carnitine || id:met-a-379	-0.0049	0.0009	0.5611	4.31e-08	7349	Multiple myeloma || id:ieu-b-4957	-0.00395	0.00938	0.565782	0.67	372617	0.00401727	29.6339
398	rs2492788	1	212846240	C	T	Carnitine || id:met-a-379	-0.0049	0.0009	0.4543	4.58e-08	7349	Multiple myeloma || id:ieu-b-4957	0.00192	0.00942	0.44945	0.84	372617	0.00401727	29.6339
399	rs3736438	17	45486651	G	T	Carnitine || id:met-a-379	0.0057	0.0009	0.6111	3.19e-10	7349	Multiple myeloma || id:ieu-b-4957	-0.00953	0.00955	0.6123	0.32	372617	0.00542841	40.1002
400	rs419291	5	131633355	C	T	Carnitine || id:met-a-379	-0.0079	0.0009	0.6333	3.1e-18	7349	Multiple myeloma || id:ieu-b-4957	-0.0112874	0.00968	0.630488	0.24	372617	0.0103756	77.0284
401	rs4860022	4	167694036	T	C	Carnitine || id:met-a-379	-0.0055	0.0009	0.3362	9.6e-10	7349	Multiple myeloma || id:ieu-b-4957	-0.00491	0.00983	0.338131	0.62	372617	0.00505604	37.3355
402	rs6479648	10	61510559	A	G	Carnitine || id:met-a-379	-0.0087	0.0009	0.4199	8.4e-22	7349	Multiple myeloma || id:ieu-b-4957	0.00297	0.00947	0.413842	0.75	372617	0.0125556	93.419
403	rs6862024	5	150428871	A	G	Carnitine || id:met-a-379	-0.0055	0.0009	0.3691	8.99e-10	7349	Multiple myeloma || id:ieu-b-4957	-0.00176	0.00963	0.371143	0.86	372617	0.00505604	37.3355
404	rs7098081	10	61416687	A	G	Carnitine || id:met-a-379	0.0184	0.0025	0.0469	3.1e-13	7349	Multiple myeloma || id:ieu-b-4957	-0.0261006	0.0213678	0.049935	0.22	372617	0.00731708	54.1549
405	rs735315	2	51331157	C	T	Carnitine || id:met-a-379	-0.0054	0.0009	0.5057	1.87e-09	7349	Multiple myeloma || id:ieu-b-4957	0.0110536	0.00936	0.503159	0.24	372617	0.00487475	35.9902
406	rs7737937	5	131614981	A	G	Carnitine || id:met-a-379	-0.0109	0.0017	0.1512	4.91e-11	7349	Multiple myeloma || id:ieu-b-4957	0.0112678	0.0131726	0.146768	0.39	372617	0.00556294	41.0995
407	rs9842133	3	179664102	C	T	Carnitine || id:met-a-379	-0.0064	0.0009	0.3351	4.2e-12	7349	Multiple myeloma || id:ieu-b-4957	-0.00252	0.00988	0.335505	0.8	372617	0.0068339	50.5541
408	rs11183620	12	47212370	G	A	Alanine || id:met-a-469	-0.0098	0.0017	0.5323	1.55e-08	7344	Multiple myeloma || id:ieu-b-4957	-0.00751	0.00942	0.533652	0.43	372617	0.00450465	33.2228
409	rs1260326	2	27730940	C	T	Alanine || id:met-a-469	-0.0131	0.0017	0.5949	5.56e-14	7344	Multiple myeloma || id:ieu-b-4957	-0.00287	0.00951	0.603947	0.760001	372617	0.00802074	59.3645
410	rs11185516	3	195928711	A	G	X-09789 || id:met-a-510	0.0305	0.0054	0.3936	1.39e-08	7356	Multiple myeloma || id:ieu-b-4957	-0.00391	0.00947	0.419657	0.68	372617	0.00431808	31.8929
411	rs556339	6	25870745	T	C	X-09789 || id:met-a-510	0.0382	0.0061	0.2533	4.83e-10	7356	Multiple myeloma || id:ieu-b-4957	0.00575	0.0106008	0.260681	0.59	372617	0.00530293	39.2057
412	rs7642243	3	195941216	G	C	X-09789 || id:met-a-510	-0.0481	0.006	0.6118	7.5e-16	7356	Multiple myeloma || id:ieu-b-4957	0.0138128	0.00946	0.569701	0.14	372617	0.008661	64.2495
413	rs11188148	10	96795287	G	A	X-02269 || id:met-a-485	0.066	0.01	0.1244	3.87e-11	7256	Multiple myeloma || id:ieu-b-4957	0.00849	0.0142407	0.121541	0.55	372617	0.00596748	43.548
414	rs1165196	6	25813150	A	G	X-02269 || id:met-a-485	-0.0409	0.0066	0.549	4.8e-10	7256	Multiple myeloma || id:ieu-b-4957	0.00491	0.00939	0.566775	0.6	372617	0.00526464	38.3918
415	rs2071426	10	96828323	C	T	X-02269 || id:met-a-485	-0.0547	0.0073	0.2893	6.87e-14	7256	Multiple myeloma || id:ieu-b-4957	-0.02608	0.0103357	0.282027	0.012	372617	0.00767863	56.1318
416	rs2199680	12	21415496	T	A	X-02269 || id:met-a-485	-0.0526	0.0088	0.1678	2.18e-09	7256	Multiple myeloma || id:ieu-b-4957	0.0009	0.0128236	0.160012	0.94	372617	0.00489977	35.7179
417	rs11613331	12	351467	A	G	Pyroglutamine* || id:met-a-501	0.0374	0.0036	0.5532	2.23e-25	7354	Multiple myeloma || id:ieu-b-4957	-0.0017	0.00934	0.549566	0.86	372617	0.014464	107.9
418	rs1600760	14	85104707	A	T	Pyroglutamine* || id:met-a-501	-0.0216	0.0037	0.663	5.12e-09	7354	Multiple myeloma || id:ieu-b-4957	-0.00607	0.00992	0.673781	0.54	372617	0.00461288	34.0711
419	rs17279437	3	45814094	A	G	Pyroglutamine* || id:met-a-501	0.059	0.0063	0.0953	1.25e-20	7354	Multiple myeloma || id:ieu-b-4957	-0.00558	0.0150653	0.106403	0.709999	372617	0.0117856	87.6809
420	rs2159892	3	45383676	T	G	Pyroglutamine* || id:met-a-501	-0.0202	0.0037	0.6432	3.63e-08	7354	Multiple myeloma || id:ieu-b-4957	0.0104628	0.00965	0.630885	0.28	372617	0.00403663	29.7976
421	rs1163251	1	120209755	C	T	Serine || id:met-a-464	-0.0188	0.0017	0.4	7.05e-27	7349	Multiple myeloma || id:ieu-b-4957	-0.00311	0.00957	0.405661	0.74	372617	0.016369	122.264
422	rs4947534	7	56079094	C	T	Serine || id:met-a-464	0.0183	0.0024	0.7521	1.96e-14	7349	Multiple myeloma || id:ieu-b-4957	0.00211	0.0108116	0.751728	0.85	372617	0.00784927	58.1248
423	rs11647589	16	20449616	G	A	X-11478 || id:met-a-521	-0.0404	0.0047	0.2814	1.3e-17	6169	Multiple myeloma || id:ieu-b-4957	-0.0121374	0.0104332	0.280668	0.24	372617	0.0118354	73.8629
424	rs6497490	16	20477474	T	G	X-11478 || id:met-a-521	-0.0824	0.0077	0.8816	4.95e-27	6169	Multiple myeloma || id:ieu-b-4957	-0.00136	0.0143801	0.865235	0.92	372617	0.0182251	114.481
425	rs11647589	16	20449616	G	A	3-phenylpropionate (hydrocinnamate) || id:met-a-385	-0.0303	0.0045	0.2849	2.85e-11	5829	Multiple myeloma || id:ieu-b-4957	-0.0121374	0.0104332	0.280668	0.24	372617	0.00771794	45.3222
426	rs6497490	16	20477474	T	G	3-phenylpropionate (hydrocinnamate) || id:met-a-385	-0.0477	0.0075	0.882	1.91e-10	5829	Multiple myeloma || id:ieu-b-4957	-0.00136	0.0143801	0.865235	0.92	372617	0.00689155	40.4357
427	rs1165209	6	25801319	A	G	X-12510--2-aminooctanoic acid || id:met-a-629	-0.0226	0.0036	0.5531	5.13e-10	7132	Multiple myeloma || id:ieu-b-4957	0.00488	0.00939	0.566793	0.6	372617	0.0054955	39.3994
428	rs1318987	2	74086687	A	C	X-12510--2-aminooctanoic acid || id:met-a-629	-0.0547	0.0054	0.157	6.6e-24	7132	Multiple myeloma || id:ieu-b-4957	0.0110069	0.0127948	0.158589	0.39	372617	0.0141831	102.581
429	rs13538	2	73871665	G	A	X-12510--2-aminooctanoic acid || id:met-a-629	-0.1186	0.0044	0.2172	7.89e-157	7132	Multiple myeloma || id:ieu-b-4957	-0.00657	0.0112194	0.220773	0.56	372617	0.0924532	726.344
430	rs1466245	3	15962611	C	T	X-12510--2-aminooctanoic acid || id:met-a-629	-0.0481	0.0081	0.9489	2.77e-09	7132	Multiple myeloma || id:ieu-b-4957	-0.00732	0.0208939	0.947423	0.73	372617	0.00492002	35.2532
431	rs17009399	2	74056313	C	G	X-12510--2-aminooctanoic acid || id:met-a-629	-0.0808	0.0081	0.0575	1.56e-23	7132	Multiple myeloma || id:ieu-b-4957	-0.0240421	0.0180046	0.07226	0.18	372617	0.0137602	99.4789
432	rs17348756	2	73413182	T	C	X-12510--2-aminooctanoic acid || id:met-a-629	0.0355	0.0062	0.1083	1.35e-08	7132	Multiple myeloma || id:ieu-b-4957	0.00952	0.0146926	0.112797	0.52	372617	0.00457583	32.7757
433	rs6710726	2	73401781	G	A	X-12510--2-aminooctanoic acid || id:met-a-629	-0.0296	0.0037	0.3425	1.27e-15	7132	Multiple myeloma || id:ieu-b-4957	-0.00421	0.00981	0.347952	0.67	372617	0.00889383	63.9821
434	rs11666603	19	12496934	C	T	X-12844 || id:met-a-665	-0.0234	0.004	0.7594	6.96e-09	7322	Multiple myeloma || id:ieu-b-4957	-0.0157671	0.0110923	0.763399	0.16	372617	0.00465218	34.2132
435	rs17614939	4	70360229	G	A	X-12844 || id:met-a-665	-0.0204	0.0035	0.218	5.67e-09	7322	Multiple myeloma || id:ieu-b-4957	0.0157447	0.011333	0.222107	0.16	372617	0.00461832	33.963
436	rs2035647	7	137799569	G	A	X-12844 || id:met-a-665	0.0292	0.0034	0.7948	2.18e-17	7322	Multiple myeloma || id:ieu-b-4957	-0.000429	0.0114995	0.791952	0.97	372617	0.00997299	73.7376
437	rs430200	4	69597175	G	T	X-12844 || id:met-a-665	-0.0201	0.0035	0.2256	6.45e-09	7322	Multiple myeloma || id:ieu-b-4957	0.00222	0.0112295	0.220873	0.84	372617	0.00448409	32.9714
438	rs11669552	19	48472723	A	G	4-androsten-3beta,17beta-diol disulfate 1* || id:met-a-747	-0.0395	0.0065	0.5468	1.47e-09	7355	Multiple myeloma || id:ieu-b-4957	-0.00308	0.00934	0.541465	0.74	372617	0.00499585	36.919
439	rs11761528	7	99118801	T	C	4-androsten-3beta,17beta-diol disulfate 1* || id:met-a-747	-0.0696	0.012	0.074	6.27e-09	7355	Multiple myeloma || id:ieu-b-4957	0.010892	0.0165163	0.086807	0.51	372617	0.00455294	33.6309
440	rs296396	19	48365523	C	T	4-androsten-3beta,17beta-diol disulfate 1* || id:met-a-747	0.1754	0.0086	0.8349	1.48e-92	7355	Multiple myeloma || id:ieu-b-4957	-0.0230415	0.0126578	0.838306	0.0690001	372617	0.0535287	415.857
441	rs4149452	19	48377519	T	C	4-androsten-3beta,17beta-diol disulfate 1* || id:met-a-747	0.0773	0.0078	0.2655	3.01e-23	7355	Multiple myeloma || id:ieu-b-4957	-0.00132	0.0106121	0.25952	0.9	372617	0.0131773	98.1865
442	rs4802397	19	48361912	C	T	4-androsten-3beta,17beta-diol disulfate 1* || id:met-a-747	0.0621	0.0096	0.1414	1.09e-10	7355	Multiple myeloma || id:ieu-b-4957	0.00267	0.0135834	0.143815	0.84	372617	0.0056571	41.8333
443	rs7259671	19	48345407	C	T	4-androsten-3beta,17beta-diol disulfate 1* || id:met-a-747	-0.0435	0.0066	0.6799	3.83e-11	7355	Multiple myeloma || id:ieu-b-4957	0.0146971	0.0100076	0.681631	0.14	372617	0.00587152	43.4283
444	rs11722868	4	159881943	G	A	Decanoylcarnitine || id:met-a-618	-0.0312	0.0041	0.6926	4.86e-14	7320	Multiple myeloma || id:ieu-b-4957	0.00466	0.0100059	0.683797	0.64	372617	0.00784889	57.8926
445	rs17304141	1	76094078	G	T	Decanoylcarnitine || id:met-a-618	0.0982	0.0154	0.0215	1.87e-10	7320	Multiple myeloma || id:ieu-b-4957	0.0377601	0.0279241	0.029472	0.18	372617	0.00552414	40.6502
446	rs2062541	16	16127235	A	G	Decanoylcarnitine || id:met-a-618	0.0225	0.004	0.6144	2.89e-08	7320	Multiple myeloma || id:ieu-b-4957	0.0119734	0.00956	0.612903	0.21	372617	0.00430389	31.632
447	rs7552404	1	76135946	G	A	Decanoylcarnitine || id:met-a-618	-0.0563	0.0041	0.3016	3.32e-43	7320	Multiple myeloma || id:ieu-b-4957	0.0131203	0.0101022	0.305087	0.19	372617	0.0251126	188.508
448	rs8396	4	159630817	C	T	Decanoylcarnitine || id:met-a-618	-0.0533	0.0041	0.3031	8.69e-38	7320	Multiple myeloma || id:ieu-b-4957	0.000246	0.0101208	0.30276	0.98	372617	0.0225664	168.954
449	rs11754288	6	25776949	A	G	3-carboxy-4-methyl-5-propyl-2-furanpropanoate (CMPF) || id:met-a-461	0.0488	0.0077	0.4322	2.25e-10	7363	Multiple myeloma || id:ieu-b-4957	-0.00292	0.00942	0.419356	0.760001	372617	0.00542551	40.1551
450	rs11761528	7	99118801	T	C	Dehydroisoandrosterone sulfate (DHEA-S) || id:met-a-478	-0.0675	0.009	0.0736	6.7e-14	7346	Multiple myeloma || id:ieu-b-4957	0.010892	0.0165163	0.086807	0.51	372617	0.00759904	56.2347
451	rs296396	19	48365523	C	T	Dehydroisoandrosterone sulfate (DHEA-S) || id:met-a-478	0.0462	0.0065	0.8354	1.17e-12	7346	Multiple myeloma || id:ieu-b-4957	-0.0230415	0.0126578	0.838306	0.0690001	372617	0.00683014	50.5055
452	rs11802885	1	113896872	A	T	Proline || id:met-a-355	0.0098	0.0018	0.3634	2.33e-08	7367	Multiple myeloma || id:ieu-b-4957	0.00621	0.00973	0.354376	0.52	372617	0.00400749	29.6339
453	rs2518802	22	18975345	C	A	Proline || id:met-a-355	0.0534	0.0033	0.097	4.15e-59	7367	Multiple myeloma || id:ieu-b-4957	0.0220496	0.0157253	0.097511	0.16	372617	0.0343238	261.78
454	rs5746636	22	18896301	T	G	Proline || id:met-a-355	-0.0319	0.0036	0.1975	3.94e-19	7367	Multiple myeloma || id:ieu-b-4957	-0.0160228	0.0109441	0.23936	0.14	372617	0.0105458	78.498
455	rs5747934	22	18915282	T	C	Proline || id:met-a-355	0.0715	0.0051	0.0468	2e-44	7367	Multiple myeloma || id:ieu-b-4957	-0.00658	0.0229303	0.043354	0.77	372617	0.0259864	196.496
456	rs715544	22	19133605	A	G	Proline || id:met-a-355	-0.0199	0.0036	0.093	2.44e-08	7367	Multiple myeloma || id:ieu-b-4957	0.00429	0.0164108	0.092541	0.79	372617	0.0041306	30.548
457	rs9605907	22	18941457	G	A	Proline || id:met-a-355	0.0229	0.0026	0.8377	9.7e-19	7367	Multiple myeloma || id:ieu-b-4957	-0.00165	0.0123347	0.825336	0.89	372617	0.0104204	77.5544
458	rs9680846	22	18965418	T	C	Proline || id:met-a-355	-0.0144	0.0024	0.2825	2.8e-09	7367	Multiple myeloma || id:ieu-b-4957	-0.0154481	0.010599	0.273449	0.14	372617	0.00486289	35.9902
459	rs11825181	11	116626258	A	G	1-linoleoylglycerol (1-monolinolein) || id:met-a-445	0.0761	0.0114	0.0766	2.93e-11	2759	Multiple myeloma || id:ieu-b-4957	0.0101487	0.018524	0.067478	0.58	372617	0.0158946	44.5292
460	rs11950562	5	131652529	C	A	Isovalerylcarnitine || id:met-a-652	-0.0362	0.0027	0.4769	2.31e-41	7344	Multiple myeloma || id:ieu-b-4957	-0.016533	0.00932	0.474645	0.0759994	372617	0.0238921	179.71
461	rs17672041	15	40722426	T	C	Isovalerylcarnitine || id:met-a-652	0.0298	0.0044	0.1198	1.31e-11	7344	Multiple myeloma || id:ieu-b-4957	0.0188585	0.0140658	0.126503	0.18	372617	0.00620712	45.8573
462	rs2291449	15	76579234	G	A	Isovalerylcarnitine || id:met-a-652	0.0288	0.0052	0.0865	2.35e-08	7344	Multiple myeloma || id:ieu-b-4957	0.0185769	0.016283	0.089507	0.25	372617	0.00415945	30.6662
463	rs2662314	5	131625169	C	T	Isovalerylcarnitine || id:met-a-652	-0.0301	0.0044	0.8653	4.86e-12	7344	Multiple myeloma || id:ieu-b-4957	-0.0055	0.0134348	0.86102	0.68	372617	0.00633193	46.7853
464	rs4706020	5	130674076	A	G	Isovalerylcarnitine || id:met-a-652	-0.0214	0.0034	0.3834	3.8e-10	7344	Multiple myeloma || id:ieu-b-4957	-0.0115836	0.00964	0.377968	0.23	372617	0.00536538	39.6051
465	rs6596022	5	130767121	C	T	Isovalerylcarnitine || id:met-a-652	-0.0454	0.0078	0.036	6.82e-09	7344	Multiple myeloma || id:ieu-b-4957	-0.0105635	0.0248074	0.036458	0.67	372617	0.00459189	33.8691
466	rs9635324	15	40721939	G	A	Isovalerylcarnitine || id:met-a-652	-0.0337	0.0027	0.3925	1.89e-35	7344	Multiple myeloma || id:ieu-b-4957	-0.00663	0.00953	0.397834	0.49	372617	0.0207722	155.745
467	rs11981478	7	99163950	T	C	Epiandrosterone sulfate || id:met-a-627	-0.1844	0.01	0.0861	2.8e-75	7326	Multiple myeloma || id:ieu-b-4957	0.011053	0.0166246	0.086426	0.51	372617	0.0443559	339.941
468	rs2141160	7	99784704	T	G	Epiandrosterone sulfate || id:met-a-627	0.0368	0.0066	0.2462	2.37e-08	7326	Multiple myeloma || id:ieu-b-4957	0.00325	0.0106318	0.271607	0.760001	372617	0.00422573	31.0806
469	rs474229	7	99466558	T	G	Epiandrosterone sulfate || id:met-a-627	0.0492	0.0058	0.6017	3.51e-17	7326	Multiple myeloma || id:ieu-b-4957	0.00144	0.00948	0.590454	0.88	372617	0.00972663	71.9375
470	rs6465737	7	98725348	G	T	Epiandrosterone sulfate || id:met-a-627	0.0378	0.0067	0.777	1.91e-08	7326	Multiple myeloma || id:ieu-b-4957	0.0177626	0.0114278	0.785448	0.12	372617	0.00432598	31.8211
471	rs7778571	7	99664817	G	A	Epiandrosterone sulfate || id:met-a-627	-0.0449	0.0066	0.2459	8.91e-12	7326	Multiple myeloma || id:ieu-b-4957	-0.00902	0.0108279	0.244494	0.41	372617	0.00627773	46.2686
472	rs12098046	1	184320205	G	C	X-13859 || id:met-a-713	-0.0118	0.0019	0.5316	7.74e-10	6604	Multiple myeloma || id:ieu-b-4957	0.00337	0.00936	0.522276	0.719999	372617	0.00580658	38.559
473	rs2708257	7	147592449	A	C	X-13859 || id:met-a-713	-0.0108	0.0019	0.6508	2.17e-08	6604	Multiple myeloma || id:ieu-b-4957	-0.00898	0.00974	0.646749	0.36	372617	0.00486871	32.3005
474	rs12136754	1	76243438	A	C	X-12855 || id:met-a-670	0.026	0.0043	0.3343	1.24e-09	4800	Multiple myeloma || id:ieu-b-4957	0.0148662	0.0101124	0.305588	0.14	372617	0.00755915	36.5451
475	rs12141041	1	119952776	C	T	Alpha-hydroxyisovalerate || id:met-a-616	0.0253	0.0036	0.5308	1.77e-12	7222	Multiple myeloma || id:ieu-b-4957	-0.00432	0.00935	0.53103	0.64	372617	0.00679233	49.376
476	rs2403254	11	18325146	T	C	Alpha-hydroxyisovalerate || id:met-a-616	-0.0409	0.0036	0.5505	1.26e-30	7222	Multiple myeloma || id:ieu-b-4957	0.0169638	0.00942	0.579092	0.0719996	372617	0.0175586	129.039
477	rs893971	4	89203670	G	A	Alpha-hydroxyisovalerate || id:met-a-616	0.0197	0.0036	0.4118	4.05e-08	7222	Multiple myeloma || id:ieu-b-4957	-0.00159	0.00949	0.399122	0.87	372617	0.00412927	29.9369
478	rs12189736	6	72293724	C	T	X-13741 || id:met-a-704	0.0642	0.0114	0.1037	1.56e-08	5035	Multiple myeloma || id:ieu-b-4957	-0.0259682	0.0149589	0.109012	0.0830004	372617	0.00625942	31.7021
479	rs12191817	6	136023746	G	T	X-11327 || id:met-a-498	-0.0104	0.0018	0.316	1.66e-08	7229	Multiple myeloma || id:ieu-b-4957	0.00219	0.0100147	0.318693	0.83	372617	0.00459666	33.3735
480	rs4541909	8	74365745	T	C	X-11327 || id:met-a-498	0.01	0.0018	0.674	4.65e-08	7229	Multiple myeloma || id:ieu-b-4957	-0.00568	0.00997	0.675117	0.57	372617	0.00425135	30.8557
481	rs12192718	6	111569151	A	T	Gamma-glutamyltyrosine || id:met-a-360	0.0142	0.0025	0.1412	2.1e-08	7037	Multiple myeloma || id:ieu-b-4957	-0.000855	0.0132055	0.14571	0.95	372617	0.00456376	32.2532
482	rs1512342	4	149250783	T	C	Gamma-glutamyltyrosine || id:met-a-360	0.0095	0.0017	0.3393	4.66e-08	7037	Multiple myeloma || id:ieu-b-4957	0.0174135	0.00985	0.341298	0.0769999	372617	0.00441813	31.2195
483	rs875740	16	16123048	A	C	Gamma-glutamyltyrosine || id:met-a-360	0.0102	0.0018	0.6656	6.34e-09	7037	Multiple myeloma || id:ieu-b-4957	0.0142902	0.00988	0.666207	0.15	372617	0.00454245	32.102
484	rs956966	2	103587575	G	A	Gamma-glutamyltyrosine || id:met-a-360	0.0101	0.0018	0.5142	1.47e-08	7037	Multiple myeloma || id:ieu-b-4957	0.000794	0.00932	0.521607	0.93	372617	0.00445422	31.4756
485	rs9940990	16	71831343	A	T	Gamma-glutamyltyrosine || id:met-a-360	-0.0104	0.0018	0.3545	4.75e-09	7037	Multiple myeloma || id:ieu-b-4957	0.00714	0.00971	0.357605	0.46	372617	0.00472149	33.3732
486	rs12202350	6	160379096	C	T	Isobutyrylcarnitine || id:met-a-573	-0.0596	0.0069	0.0898	5.07e-18	7365	Multiple myeloma || id:ieu-b-4957	0.00342	0.015668	0.097929	0.83	372617	0.0100287	74.5893
487	rs2404602	15	77030792	G	A	Isobutyrylcarnitine || id:met-a-573	-0.0259	0.0036	0.5602	3.56e-13	7365	Multiple myeloma || id:ieu-b-4957	-0.0108212	0.00939	0.563644	0.25	372617	0.00697879	51.746
488	rs3798167	6	160567928	T	G	Isobutyrylcarnitine || id:met-a-573	0.0433	0.0044	0.2061	2.2e-22	7365	Multiple myeloma || id:ieu-b-4957	-0.00582	0.0116878	0.200529	0.62	372617	0.0129785	96.8172
489	rs4886484	15	76527955	C	G	Isobutyrylcarnitine || id:met-a-573	-0.024	0.0036	0.6217	2.69e-11	7365	Multiple myeloma || id:ieu-b-4957	-0.00422	0.0096	0.620485	0.66	372617	0.00599835	44.4324
490	rs648253	6	160469149	A	G	Isobutyrylcarnitine || id:met-a-573	-0.0413	0.0036	0.5074	6.02e-31	7365	Multiple myeloma || id:ieu-b-4957	0.00787	0.00935	0.499816	0.4	372617	0.0175562	131.576
491	rs662138	6	160564476	G	C	Isobutyrylcarnitine || id:met-a-573	-0.0767	0.0052	0.168	4.98e-49	7365	Multiple myeloma || id:ieu-b-4957	0.0244955	0.0119529	0.185785	0.04	372617	0.0286925	217.503
492	rs9456496	6	160443390	G	A	Isobutyrylcarnitine || id:met-a-573	-0.031	0.0055	0.1189	1.36e-08	7365	Multiple myeloma || id:ieu-b-4957	0.0176234	0.0144188	0.11987	0.22	372617	0.00429493	31.76
493	rs9457843	6	160560933	T	C	Isobutyrylcarnitine || id:met-a-573	0.0495	0.006	0.1219	1.32e-16	7365	Multiple myeloma || id:ieu-b-4957	0.010419	0.0144681	0.118815	0.47	372617	0.00915672	68.044
494	rs12246027	10	318076	A	G	X-13548 || id:met-a-693	0.0115	0.0018	0.2666	1.05e-10	5768	Multiple myeloma || id:ieu-b-4957	-0.00856	0.0105493	0.2689	0.42	372617	0.00702689	40.8037
495	rs622034	10	11185749	T	C	X-13548 || id:met-a-693	0.0141	0.0026	0.128	4.2e-08	5768	Multiple myeloma || id:ieu-b-4957	0.030477	0.0142755	0.121963	0.0329997	372617	0.00507291	29.3996
496	rs12266302	10	101765315	C	A	X-14208--phenylalanylserine || id:met-a-721	0.1028	0.0188	0.045	4.71e-08	1657	Multiple myeloma || id:ieu-b-4957	0.0227469	0.024065	0.039315	0.34	372617	0.0177248	29.8639
497	rs4362	17	61574492	C	T	X-14208--phenylalanylserine || id:met-a-721	-0.0612	0.0064	0.4719	1.37e-21	2432	Multiple myeloma || id:ieu-b-4957	-0.00336	0.00939	0.477048	0.719999	372617	0.0362368	91.3662
498	rs12326998	18	32756493	A	C	X-12728 || id:met-a-646	-1.038	0.18	0.011	8.09e-09	115	Multiple myeloma || id:ieu-b-4957	0.00107	0.0259631	0.036234	0.97	372617	0.224307	32.6761
499	rs12769714	10	73160050	T	C	X-12728 || id:met-a-646	-1.008	0.18	0.011	2.14e-08	115	Multiple myeloma || id:ieu-b-4957	0.00912	0.0242353	0.052386	0.709999	372617	0.214266	30.8146
500	rs13094553	3	156609300	G	A	X-12728 || id:met-a-646	-0.975	0.177	0.015	3.62e-08	115	Multiple myeloma || id:ieu-b-4957	0.00718	0.0210791	0.051216	0.73	372617	0.20877	29.8156
501	rs1912320	10	87209918	G	A	X-12728 || id:met-a-646	-0.3974	0.0662	0.9645	1.98e-09	535	Multiple myeloma || id:ieu-b-4957	0.0306036	0.025676	0.965638	0.23	372617	0.0631068	35.9015
502	rs2830801	21	28620731	A	G	X-12728 || id:met-a-646	-1.072	0.179	0.023	2.11e-09	115	Multiple myeloma || id:ieu-b-4957	-0.0164707	0.0146192	0.115017	0.26	372617	0.237734	35.2423
503	rs12328639	2	211676323	G	A	N-acetylglycine || id:met-a-449	-0.0342	0.0062	0.15	2.75e-08	6715	Multiple myeloma || id:ieu-b-4957	-0.00503	0.0131191	0.151604	0.7	372617	0.00451086	30.4186
504	rs12468557	2	211495587	T	C	N-acetylglycine || id:met-a-449	-0.0293	0.0044	0.373	1.84e-11	6715	Multiple myeloma || id:ieu-b-4957	0.000354	0.00966	0.366162	0.97	372617	0.00656032	44.3303
505	rs13021675	2	211661935	T	C	N-acetylglycine || id:met-a-449	0.0485	0.006	0.1968	5.6e-16	6715	Multiple myeloma || id:ieu-b-4957	-0.00499	0.0116475	0.199581	0.67	372617	0.00963673	65.3208
506	rs1367053	2	211862097	C	T	N-acetylglycine || id:met-a-449	-0.0306	0.0044	0.5456	4.88e-12	6715	Multiple myeloma || id:ieu-b-4957	-0.00971	0.00935	0.547202	0.3	372617	0.00715113	48.3513
507	rs1990797	2	211641068	C	G	N-acetylglycine || id:met-a-449	-0.0486	0.0061	0.1707	1.33e-15	6715	Multiple myeloma || id:ieu-b-4957	-0.00306	0.0121605	0.182427	0.8	372617	0.00936442	63.4576
508	rs7948073	11	67375184	G	T	N-acetylglycine || id:met-a-449	0.0256	0.0044	0.4298	4.6e-09	6715	Multiple myeloma || id:ieu-b-4957	0.00512	0.00939	0.431538	0.59	372617	0.00501585	33.8412
509	rs12335217	8	66023840	T	C	X-12188 || id:met-a-587	0.323	0.057	0.013	1.46e-08	296	Multiple myeloma || id:ieu-b-4957	-0.0252493	0.0250575	0.034404	0.31	372617	0.0978666	31.8941
510	rs1899124	18	62488818	C	T	X-12188 || id:met-a-587	-0.304	0.055	0.949	3.25e-08	296	Multiple myeloma || id:ieu-b-4957	-0.00135	0.0156781	0.097621	0.93	372617	0.0935559	30.3443
511	rs12356193	10	61413353	G	A	X-11381 || id:met-a-504	-0.0236	0.0026	0.1641	8.36e-20	7308	Multiple myeloma || id:ieu-b-4957	-0.00736	0.0124519	0.167503	0.55	372617	0.0111483	82.368
512	rs1904071	10	61418691	G	T	X-11381 || id:met-a-504	0.0161	0.0024	0.2652	3.12e-11	7308	Multiple myeloma || id:ieu-b-4957	0.0124538	0.0104667	0.271811	0.23	372617	0.00612019	44.9894
513	rs12444616	16	68442906	A	G	Lysine || id:met-a-326	0.01	0.0017	0.7639	7.55e-09	7363	Multiple myeloma || id:ieu-b-4957	-0.0314774	0.0111889	0.768524	0.00490004	372617	0.00467747	34.5927
514	rs12465802	2	136381348	A	G	1,5-anhydroglucitol (1,5-AG) || id:met-a-419	-0.0364	0.0032	0.31	3.47e-29	7301	Multiple myeloma || id:ieu-b-4957	-0.00852	0.0103103	0.277175	0.41	372617	0.0174137	129.355
515	rs3800993	7	141801007	T	C	1,5-anhydroglucitol (1,5-AG) || id:met-a-419	0.0287	0.0036	0.1697	1.53e-15	7301	Multiple myeloma || id:ieu-b-4957	-0.00329	0.0122604	0.174864	0.79	372617	0.00863003	63.5389
516	rs4954573	2	136927094	G	T	1,5-anhydroglucitol (1,5-AG) || id:met-a-419	-0.0219	0.0033	0.2709	2.53e-11	7301	Multiple myeloma || id:ieu-b-4957	-0.00609	0.0107772	0.243552	0.57	372617	0.00599606	44.0293
517	rs666614	2	135290453	C	G	1,5-anhydroglucitol (1,5-AG) || id:met-a-419	-0.0145	0.0026	0.5132	4.15e-08	7301	Multiple myeloma || id:ieu-b-4957	0.00655	0.0093	0.505737	0.48	372617	0.0042419	31.0936
518	rs6736412	2	135829309	A	G	1,5-anhydroglucitol (1,5-AG) || id:met-a-419	-0.0396	0.0072	0.0412	3.03e-08	7301	Multiple myeloma || id:ieu-b-4957	-0.0145994	0.0230211	0.042434	0.53	372617	0.00412617	30.2417
519	rs7570971	2	135837906	A	C	1,5-anhydroglucitol (1,5-AG) || id:met-a-419	-0.0373	0.0027	0.3255	7.86e-45	7301	Multiple myeloma || id:ieu-b-4957	-0.00853	0.0101146	0.2848	0.4	372617	0.0254742	190.797
520	rs9756306	3	164799079	A	G	1,5-anhydroglucitol (1,5-AG) || id:met-a-419	-0.0158	0.0027	0.3332	3.64e-09	7301	Multiple myeloma || id:ieu-b-4957	-0.00817	0.00994	0.324563	0.41	372617	0.00466844	34.2348
521	rs12465802	2	136381348	A	G	X-12696 || id:met-a-640	-0.0302	0.0026	0.2879	2.35e-30	6994	Multiple myeloma || id:ieu-b-4957	-0.00852	0.0103103	0.277175	0.41	372617	0.0189253	134.879
522	rs13005339	2	137321430	G	A	X-12696 || id:met-a-640	0.0147	0.0027	0.717	2.7e-08	6994	Multiple myeloma || id:ieu-b-4957	0.0164364	0.0103131	0.710843	0.11	372617	0.00422031	29.6335
523	rs3800993	7	141801007	T	C	X-12696 || id:met-a-640	0.0224	0.0036	0.1701	4.06e-10	6994	Multiple myeloma || id:ieu-b-4957	-0.00329	0.0122604	0.174864	0.79	372617	0.00550514	38.705
524	rs7568884	2	136928320	T	C	X-12696 || id:met-a-640	-0.0183	0.0026	0.2496	5.39e-12	6994	Multiple myeloma || id:ieu-b-4957	-0.00511	0.0107969	0.242336	0.64	372617	0.00703339	49.5258
525	rs7570971	2	135837906	A	C	X-12696 || id:met-a-640	-0.0292	0.0026	0.3257	3.03e-28	6994	Multiple myeloma || id:ieu-b-4957	-0.00853	0.0101146	0.2848	0.4	372617	0.0177146	126.094
526	rs12479240	2	234570829	T	C	Bilirubin (Z,Z) || id:met-a-450	-0.0549	0.0083	0.1693	3.11e-11	6393	Multiple myeloma || id:ieu-b-4957	0.0130219	0.0120486	0.183538	0.28	372617	0.00679707	43.7374
527	rs28900385	2	234661136	C	T	Bilirubin (Z,Z) || id:met-a-450	0.1406	0.0161	0.0329	2.85e-18	6393	Multiple myeloma || id:ieu-b-4957	0.0175431	0.0273397	0.030006	0.52	372617	0.0117886	76.24
528	rs3771342	2	234672663	T	G	Bilirubin (Z,Z) || id:met-a-450	-0.0612	0.0094	0.1117	6.38e-11	6393	Multiple myeloma || id:ieu-b-4957	0.0152933	0.0142512	0.121142	0.28	372617	0.00658677	42.3752
529	rs3796092	2	234390469	A	C	Bilirubin (Z,Z) || id:met-a-450	0.0797	0.0098	0.0978	4.53e-16	6393	Multiple myeloma || id:ieu-b-4957	0.002	0.0154638	0.101006	0.9	372617	0.0102398	66.1194
530	rs6717546	2	234682119	G	A	Bilirubin (Z,Z) || id:met-a-450	0.0565	0.0059	0.6345	2.02e-21	6393	Multiple myeloma || id:ieu-b-4957	-0.0241534	0.00966	0.631341	0.012	372617	0.0141417	91.6763
531	rs6760588	2	234572783	C	A	Bilirubin (Z,Z) || id:met-a-450	-0.0597	0.0068	0.2518	1.13e-18	6393	Multiple myeloma || id:ieu-b-4957	-0.00888	0.0107297	0.253152	0.41	372617	0.011913	77.054
532	rs838718	2	234296650	A	G	Bilirubin (Z,Z) || id:met-a-450	0.0386	0.0058	0.4853	3.45e-11	6393	Multiple myeloma || id:ieu-b-4957	0.00875	0.00933	0.483369	0.35	372617	0.00688043	44.2775
533	rs887829	2	234668570	T	C	Bilirubin (Z,Z) || id:met-a-450	0.1677	0.0064	0.3265	2.15e-152	6393	Multiple myeloma || id:ieu-b-4957	-0.0132521	0.010003	0.316555	0.19	372617	0.0969834	686.389
534	rs12508311	4	34761270	T	A	X-12040 || id:met-a-568	0.4363	0.0793	0.0423	3.71e-08	171	Multiple myeloma || id:ieu-b-4957	0.0284513	0.0178696	0.073053	0.11	372617	0.150398	29.9168
535	rs12511874	4	187217560	C	T	Bradykinin, des-arg(9) || id:met-a-656	-0.0636	0.0109	0.2912	4.86e-09	4452	Multiple myeloma || id:ieu-b-4957	0.0156534	0.0102207	0.29455	0.13	372617	0.00758923	34.0303
536	rs2731672	5	176842474	C	T	Bradykinin, des-arg(9) || id:met-a-656	0.169	0.017	0.743	2.76e-23	2956	Multiple myeloma || id:ieu-b-4957	-0.00757	0.0106619	0.744767	0.48	372617	0.0323511	98.7601
537	rs4253243	4	187153511	C	T	Bradykinin, des-arg(9) || id:met-a-656	-0.1107	0.0175	0.0897	2.35e-10	4452	Multiple myeloma || id:ieu-b-4957	0.000439	0.0170102	0.081854	0.98	372617	0.00890795	39.9967
538	rs4253311	4	187174683	G	A	Bradykinin, des-arg(9) || id:met-a-656	0.1412	0.0097	0.5131	3.56e-48	4452	Multiple myeloma || id:ieu-b-4957	-0.00141	0.0093	0.51283	0.88	372617	0.0454336	211.802
539	rs5030062	3	186454180	C	A	Bradykinin, des-arg(9) || id:met-a-656	0.0718	0.01	0.3853	5.93e-13	4452	Multiple myeloma || id:ieu-b-4957	0.00904	0.00962	0.372211	0.35	372617	0.0114471	51.5292
540	rs12542868	8	145259526	A	T	5-oxoproline || id:met-a-337	0.011	0.002	0.536	3.8e-08	5592	Multiple myeloma || id:ieu-b-4957	-0.0101839	0.00933	0.532106	0.28	372617	0.00538041	30.2392
541	rs12550729	8	145155408	T	C	5-oxoproline || id:met-a-337	0.0637	0.0029	0.9233	5.97e-110	7354	Multiple myeloma || id:ieu-b-4957	0.00473	0.0165918	0.914115	0.780001	372617	0.0615689	482.353
542	rs3936211	8	145061624	T	C	5-oxoproline || id:met-a-337	-0.0119	0.0015	0.424	1.34e-14	7354	Multiple myeloma || id:ieu-b-4957	-0.00566	0.0094	0.430218	0.55	372617	0.00848568	62.9207
543	rs12566232	1	151859166	C	A	X-13431--nonanoylcarnitine* || id:met-a-684	0.0446	0.005	0.2905	5.69e-19	6234	Multiple myeloma || id:ieu-b-4957	-0.00419	0.010297	0.284353	0.68	372617	0.0126024	79.5409
544	rs1509821	2	211381335	T	C	X-13431--nonanoylcarnitine* || id:met-a-684	0.0574	0.0076	0.1091	5.28e-14	6234	Multiple myeloma || id:ieu-b-4957	-0.0267204	0.0150503	0.108831	0.0759994	372617	0.00906722	57.0239
545	rs2302539	2	211000909	A	G	X-13431--nonanoylcarnitine* || id:met-a-684	0.0492	0.0044	0.4002	1.37e-28	6234	Multiple myeloma || id:ieu-b-4957	0.0158659	0.00947	0.406781	0.0940005	372617	0.0196623	124.993
546	rs2539861	2	210859726	C	A	X-13431--nonanoylcarnitine* || id:met-a-684	-0.057	0.0085	0.0809	2.21e-11	6234	Multiple myeloma || id:ieu-b-4957	0.0129924	0.0173187	0.081245	0.450001	372617	0.00716182	44.9544
547	rs3738934	2	210874246	C	T	X-13431--nonanoylcarnitine* || id:met-a-684	0.1056	0.0043	0.3769	1.21e-134	6234	Multiple myeloma || id:ieu-b-4957	-0.0117732	0.00965	0.370555	0.22	372617	0.0882102	602.909
548	rs4672574	2	211240483	C	T	X-13431--nonanoylcarnitine* || id:met-a-684	-0.0329	0.0049	0.3639	1.99e-11	6234	Multiple myeloma || id:ieu-b-4957	-0.00228	0.00971	0.355939	0.81	372617	0.00717965	45.0672
549	rs992029	2	210295506	T	C	X-13431--nonanoylcarnitine* || id:met-a-684	-0.0422	0.0077	0.0981	3.93e-08	6234	Multiple myeloma || id:ieu-b-4957	-0.0114786	0.0157339	0.096976	0.47	372617	0.00479501	30.0265
550	rs1260326	2	27730940	C	T	X-03094 || id:met-a-373	-0.0133	0.0024	0.5912	1.83e-08	7356	Multiple myeloma || id:ieu-b-4957	-0.00287	0.00951	0.603947	0.760001	372617	0.00415748	30.7017
551	rs2187375	18	47172283	G	A	X-03094 || id:met-a-373	0.0221	0.0026	0.8349	2.65e-17	7356	Multiple myeloma || id:ieu-b-4957	0.0134647	0.0122392	0.824152	0.27	372617	0.00972638	72.2304
552	rs6679002	1	63199936	T	G	X-03094 || id:met-a-373	0.0141	0.0018	0.5914	2.16e-15	7356	Multiple myeloma || id:ieu-b-4957	-0.00247	0.0095	0.593765	0.79	372617	0.00827263	61.3444
553	rs964184	11	116648917	C	G	X-03094 || id:met-a-373	-0.0252	0.0032	0.8617	7.95e-15	7356	Multiple myeloma || id:ieu-b-4957	0.00359	0.0136671	0.866136	0.79	372617	0.00836014	61.9988
554	rs9855331	3	105330993	T	A	X-03094 || id:met-a-373	-0.0147	0.0027	0.2527	3.81e-08	7356	Multiple myeloma || id:ieu-b-4957	-0.0098	0.0103951	0.279522	0.35	372617	0.00401346	29.6339
555	rs1260326	2	27730940	C	T	Gamma-glutamylglutamine || id:met-a-359	0.0121	0.0021	0.5878	5.61e-09	7226	Multiple myeloma || id:ieu-b-4957	-0.00287	0.00951	0.603947	0.760001	372617	0.00457344	33.1904
556	rs1751956	10	29581998	G	T	Gamma-glutamylglutamine || id:met-a-359	-0.016	0.0029	0.1353	2.35e-08	7226	Multiple myeloma || id:ieu-b-4957	-0.0210349	0.0133002	0.142815	0.11	372617	0.00419489	30.4315
557	rs2657879	12	56865338	G	A	Gamma-glutamylglutamine || id:met-a-359	-0.0238	0.0027	0.1738	5.85e-19	7226	Multiple myeloma || id:ieu-b-4957	0.00881	0.0120185	0.182811	0.46	372617	0.0106386	77.6795
558	rs1260326	2	27730940	C	T	Mannose || id:met-a-314	0.0439	0.0024	0.5912	1.3e-77	7345	Multiple myeloma || id:ieu-b-4957	-0.00287	0.00951	0.603947	0.760001	372617	0.0435681	334.494
559	rs2141371	2	27860258	A	G	Mannose || id:met-a-314	-0.0198	0.0024	0.682	3.27e-16	7345	Multiple myeloma || id:ieu-b-4957	-0.00375	0.0103937	0.695885	0.719999	372617	0.00918143	68.044
560	rs6547811	2	28070071	A	T	Mannose || id:met-a-314	0.0222	0.0032	0.1583	7.1e-12	7345	Multiple myeloma || id:ieu-b-4957	0.0186147	0.0128866	0.160786	0.15	372617	0.00650995	48.1158
561	rs7349418	2	28443050	T	C	Mannose || id:met-a-314	0.0154	0.0024	0.5484	1.85e-10	7345	Multiple myeloma || id:ieu-b-4957	0.00237	0.00945	0.552924	0.8	372617	0.00557442	41.1624
562	rs7583698	2	27712408	T	C	Mannose || id:met-a-314	0.0338	0.0049	0.0483	8.55e-12	7345	Multiple myeloma || id:ieu-b-4957	-0.00594	0.0210799	0.051632	0.780001	372617	0.00643643	47.5689
563	rs937813	2	28301540	C	T	Mannose || id:met-a-314	-0.0271	0.0039	0.0975	2.64e-12	7345	Multiple myeloma || id:ieu-b-4957	-0.0191096	0.0149939	0.110143	0.2	372617	0.00653088	48.2715
564	rs12725284	1	146792265	T	C	Pipecolate || id:met-a-335	0.0315	0.0056	0.1606	1.72e-08	7345	Multiple myeloma || id:ieu-b-4957	-0.00265	0.0107469	0.251154	0.81	372617	0.0042893	31.632
565	rs12728678	1	154764715	T	C	Tyrosine || id:met-a-325	-0.0096	0.0017	0.2003	2.19e-08	7358	Multiple myeloma || id:ieu-b-4957	0.00198	0.0112496	0.219092	0.86	372617	0.00431526	31.8806
566	rs172650	16	71612889	A	C	Tyrosine || id:met-a-325	0.0102	0.0016	0.6543	2.82e-10	7358	Multiple myeloma || id:ieu-b-4957	-0.00948	0.00961	0.624645	0.32	372617	0.00549298	40.6296
567	rs174408	6	111932349	A	G	Tyrosine || id:met-a-325	0.0129	0.0023	0.149	1.41e-08	7358	Multiple myeloma || id:ieu-b-4957	-0.0140696	0.0130494	0.149942	0.28	372617	0.00425707	31.4489
568	rs9400467	6	111424015	T	C	Tyrosine || id:met-a-325	-0.0121	0.0016	0.7059	6.54e-14	7358	Multiple myeloma || id:ieu-b-4957	-0.00589	0.0104214	0.70975	0.57	372617	0.00771274	57.1759
569	rs12829704	12	21388621	A	G	Octadecanedioate || id:met-a-735	-0.042	0.0045	0.1927	9.49e-21	6876	Multiple myeloma || id:ieu-b-4957	0.00647	0.0119781	0.184808	0.59	372617	0.0125104	87.0858
570	rs1871395	12	21352315	G	A	Octadecanedioate || id:met-a-735	0.0309	0.005	0.1633	8.68e-10	6876	Multiple myeloma || id:ieu-b-4957	0.0104264	0.0129751	0.15214	0.42	372617	0.00552377	38.1813
571	rs2857468	12	21491937	T	A	Octadecanedioate || id:met-a-735	0.0389	0.0071	0.9078	4.71e-08	6876	Multiple myeloma || id:ieu-b-4957	-0.00354	0.0146581	0.882527	0.81	372617	0.00434665	30.0093
572	rs12829704	12	21388621	A	G	X-12456 || id:met-a-613	-0.0564	0.0061	0.1892	1.47e-20	4533	Multiple myeloma || id:ieu-b-4957	0.00647	0.0119781	0.184808	0.59	372617	0.0185097	85.449
573	rs2547231	19	48385057	A	C	X-12456 || id:met-a-613	0.0409	0.0061	0.833	2.82e-11	4533	Multiple myeloma || id:ieu-b-4957	-0.023253	0.0124941	0.833995	0.0629999	372617	0.00982009	44.9361
574	rs4149056	12	21331549	C	T	X-12456 || id:met-a-613	0.0805	0.0058	0.168	9.49e-44	4533	Multiple myeloma || id:ieu-b-4957	0.00915	0.0129726	0.15147	0.48	372617	0.0407639	192.55
575	rs13105073	4	111236927	T	A	X-14205--alpha-glutamyltyrosine || id:met-a-720	0.1302	0.0227	0.0233	9.18e-09	1489	Multiple myeloma || id:ieu-b-4957	0.0396598	0.0308053	0.02337	0.2	372617	0.0216165	32.8539
576	rs2881913	4	111416282	C	A	X-14205--alpha-glutamyltyrosine || id:met-a-720	-0.0315	0.0057	0.551	3.99e-08	1780	Multiple myeloma || id:ieu-b-4957	-0.00384	0.00939	0.556505	0.68	372617	0.016868	30.5059
577	rs4351	17	61569732	A	G	X-14205--alpha-glutamyltyrosine || id:met-a-720	-0.0437	0.0057	0.4732	1.17e-14	1780	Multiple myeloma || id:ieu-b-4957	-0.00253	0.00935	0.479558	0.79	372617	0.0319657	58.7117
578	rs131794	22	50971752	C	A	Uridine || id:met-a-316	-0.0146	0.0018	0.7926	4.37e-16	7354	Multiple myeloma || id:ieu-b-4957	-0.0062	0.0114178	0.79075	0.59	372617	0.00886684	65.7722
579	rs2686796	7	48102911	T	C	Uridine || id:met-a-316	0.0094	0.0017	0.4524	1.89e-08	7354	Multiple myeloma || id:ieu-b-4957	0.00845	0.00939	0.43978	0.37	372617	0.00414031	30.5661
580	rs532545	1	20915172	T	C	Uridine || id:met-a-316	-0.0095	0.0017	0.3065	3.41e-08	7354	Multiple myeloma || id:ieu-b-4957	-0.0208274	0.00983	0.340366	0.0340001	372617	0.00422849	31.2199
581	rs13184973	5	129581528	A	T	Tryptophan betaine || id:met-a-743	-0.0763	0.0138	0.103	3.29e-08	7014	Multiple myeloma || id:ieu-b-4957	-0.00773	0.0145563	0.115857	0.6	372617	0.00433947	30.561
582	rs2405522	5	131741696	G	A	Tryptophan betaine || id:met-a-743	0.1264	0.0113	0.8328	4.49e-29	7014	Multiple myeloma || id:ieu-b-4957	-0.00842	0.0123896	0.830067	0.5	372617	0.0175264	125.087
583	rs2548993	5	131808869	A	G	Tryptophan betaine || id:met-a-743	0.058	0.0097	0.7341	1.89e-09	7014	Multiple myeloma || id:ieu-b-4957	-0.00504	0.0104405	0.723078	0.630001	372617	0.00507153	35.7428
584	rs7733814	5	131556309	T	C	Tryptophan betaine || id:met-a-743	-0.1034	0.0184	0.0581	1.89e-08	7014	Multiple myeloma || id:ieu-b-4957	0.0214008	0.0207244	0.055786	0.3	372617	0.00448217	31.5705
585	rs13278849	8	26714874	A	G	Levulinate (4-oxovalerate) || id:met-a-433	-0.013	0.002	0.73	2.79e-11	6535	Multiple myeloma || id:ieu-b-4957	0.00689	0.0105991	0.736974	0.52	372617	0.00642366	42.2371
586	rs711995	3	194360927	T	C	Levulinate (4-oxovalerate) || id:met-a-433	0.0108	0.0019	0.4481	2.7e-08	6535	Multiple myeloma || id:ieu-b-4957	0.00224	0.00942	0.447683	0.81	372617	0.00491986	32.3004
587	rs13431652	2	169753415	C	T	Glucose || id:met-a-418	-0.0099	0.0017	0.2826	4.34e-09	7325	Multiple myeloma || id:ieu-b-4957	0.0194752	0.0101426	0.307577	0.0549997	372617	0.00460849	33.9042
588	rs1348656	3	144933520	T	C	10-nonadecenoate (19:1n9) || id:met-a-626	-0.0232	0.0042	0.798	3.46e-08	7345	Multiple myeloma || id:ieu-b-4957	-0.00688	0.011721	0.798716	0.56	372617	0.004137	30.5042
589	rs1348656	3	144933520	T	C	Oleate (18:1n9) || id:met-a-332	-0.0172	0.003	0.7976	1.06e-08	7323	Multiple myeloma || id:ieu-b-4957	-0.00688	0.011721	0.798716	0.56	372617	0.00446869	32.8621
590	rs1348656	3	144933520	T	C	Stearate (18:0) || id:met-a-331	-0.0137	0.0024	0.798	1.17e-08	7355	Multiple myeloma || id:ieu-b-4957	-0.00688	0.011721	0.798716	0.56	372617	0.00441079	32.5762
591	rs603424	10	102075479	A	G	Stearate (18:0) || id:met-a-331	0.0225	0.0024	0.1835	6.06e-21	7355	Multiple myeloma || id:ieu-b-4957	0.00937	0.012251	0.173546	0.44	372617	0.0118087	87.8667
592	rs1394678	16	20491058	T	C	Indolepropionate || id:met-a-475	-0.0354	0.0038	0.2785	1.7e-20	7358	Multiple myeloma || id:ieu-b-4957	-0.0129528	0.0104418	0.281607	0.21	372617	0.011657	86.7603
593	rs6497490	16	20477474	T	G	Indolepropionate || id:met-a-475	-0.0589	0.0068	0.8821	6.26e-18	7358	Multiple myeloma || id:ieu-b-4957	-0.00136	0.0143801	0.865235	0.92	372617	0.0100936	75.0058
594	rs1395	2	27424636	A	G	Pantothenate || id:met-a-338	0.0172	0.0027	0.7034	8.14e-11	7160	Multiple myeloma || id:ieu-b-4957	0.00883	0.0101003	0.695553	0.38	372617	0.00563588	40.5703
595	rs1440581	4	89226422	C	T	Valine || id:met-a-351	0.0081	0.0012	0.5423	2.56e-12	7359	Multiple myeloma || id:ieu-b-4957	-0.00979	0.00932	0.532354	0.29	372617	0.0061533	45.5501
596	rs1440581	4	89226422	C	T	4-methyl-2-oxopentanoate || id:met-a-429	0.0141	0.0022	0.5429	2.43e-10	7329	Multiple myeloma || id:ieu-b-4957	-0.00979	0.00932	0.532354	0.29	372617	0.00557341	41.0652
597	rs4941615	13	48459901	T	C	4-methyl-2-oxopentanoate || id:met-a-429	0.0133	0.0024	0.2119	4.54e-08	7329	Multiple myeloma || id:ieu-b-4957	-0.000603	0.0114594	0.208411	0.96	372617	0.00417273	30.7017
598	rs1440581	4	89226422	C	T	3-methyl-2-oxobutyrate || id:met-a-421	0.0122	0.0021	0.5433	6.55e-09	7203	Multiple myeloma || id:ieu-b-4957	-0.00979	0.00932	0.532354	0.29	372617	0.00466377	33.7412
599	rs1470777	8	1072775	C	T	X-12704 || id:met-a-641	0.0515	0.0087	0.4028	3.73e-09	1766	Multiple myeloma || id:ieu-b-4957	0.00854	0.00956	0.397227	0.37	372617	0.0194559	35.0013
600	rs1509123	17	6683878	T	C	Citrate || id:met-a-341	-0.0248	0.0043	0.0476	5.2e-09	7364	Multiple myeloma || id:ieu-b-4957	-0.0149341	0.0191937	0.062708	0.44	372617	0.00449672	33.2544
601	rs170149	17	6595930	A	G	Citrate || id:met-a-341	0.0256	0.0035	0.074	1.42e-13	7364	Multiple myeloma || id:ieu-b-4957	0.00641	0.0178297	0.07386	0.719999	372617	0.00721251	53.4842
602	rs6507399	18	38732045	G	A	Citrate || id:met-a-341	0.0101	0.0018	0.3287	1.7e-08	7364	Multiple myeloma || id:ieu-b-4957	0.00207	0.0099	0.335841	0.83	372617	0.00425727	31.476
603	rs807670	22	19154608	C	A	Citrate || id:met-a-341	-0.011	0.0018	0.579	6.84e-10	7364	Multiple myeloma || id:ieu-b-4957	-0.000383	0.00947	0.568374	0.97	372617	0.0050458	37.3355
604	rs835154	5	14876569	A	G	Citrate || id:met-a-341	-0.0114	0.0018	0.5753	1.15e-10	7364	Multiple myeloma || id:ieu-b-4957	0.00478	0.00944	0.555531	0.61	372617	0.00541741	40.1002
605	rs868395	9	85175793	T	G	Citrate || id:met-a-341	0.0101	0.0018	0.6653	2.03e-08	7364	Multiple myeloma || id:ieu-b-4957	-0.000791	0.00987	0.660797	0.94	372617	0.00425727	31.476
606	rs906749	17	6682233	G	A	Citrate || id:met-a-341	-0.0105	0.0018	0.2842	1.08e-08	7364	Multiple myeloma || id:ieu-b-4957	-0.0071	0.0106397	0.282609	0.5	372617	0.00459957	34.0185
607	rs1535	11	61597972	G	A	1-eicosadienoylglycerophosphocholine* || id:met-a-607	0.0203	0.0035	0.338	6.15e-09	6506	Multiple myeloma || id:ieu-b-4957	-0.00531	0.00978	0.347142	0.59	372617	0.00514401	33.6297
608	rs15676	9	131572027	A	G	Indolelactate || id:met-a-399	0.0191	0.0027	0.7123	1.33e-12	6939	Multiple myeloma || id:ieu-b-4957	-0.0216731	0.0103408	0.715985	0.0359998	372617	0.00716014	50.0281
609	rs1572603	1	47272403	A	G	Dodecanedioate || id:met-a-473	-0.036	0.0064	0.13	1.46e-08	5130	Multiple myeloma || id:ieu-b-4957	-0.00796	0.0141951	0.122539	0.58	372617	0.00612996	31.6283
610	rs1657179	16	58769019	T	C	Phenyllactate (PLA) || id:met-a-430	-0.0208	0.0027	0.5396	9.38e-15	5702	Multiple myeloma || id:ieu-b-4957	0.0130223	0.00931	0.526532	0.16	372617	0.0103009	59.3262
611	rs4784054	16	58776314	A	G	Phenyllactate (PLA) || id:met-a-430	0.0349	0.0037	0.1063	2.31e-21	5702	Multiple myeloma || id:ieu-b-4957	-0.00827	0.0155809	0.099278	0.6	372617	0.0153637	88.9396
612	rs16833668	1	151918164	A	C	X-11521 || id:met-a-527	0.0211	0.0038	0.3149	2.91e-08	6753	Multiple myeloma || id:ieu-b-4957	-0.00132	0.0100612	0.309726	0.9	372617	0.00454488	30.8226
613	rs16868246	4	9978305	G	C	Histidine || id:met-a-305	-0.0097	0.0013	0.7887	1.78e-14	7355	Multiple myeloma || id:ieu-b-4957	-0.00565	0.0114764	0.793182	0.62	372617	0.00751275	55.6594
614	rs16876394	5	78346769	C	T	Betaine || id:met-a-362	-0.0304	0.0034	0.1007	1.49e-19	7357	Multiple myeloma || id:ieu-b-4957	-0.0098	0.0151773	0.105656	0.52	372617	0.0107497	79.9229
615	rs185077	5	78331823	C	T	Betaine || id:met-a-362	0.0193	0.0023	0.5014	1.54e-16	7357	Multiple myeloma || id:ieu-b-4957	0.00632	0.0093	0.50875	0.5	372617	0.00948028	70.3948
616	rs2291919	12	280349	A	C	Betaine || id:met-a-362	-0.0148	0.0025	0.3011	2.58e-09	7357	Multiple myeloma || id:ieu-b-4957	0.00113	0.0102064	0.300221	0.91	372617	0.0047411	35.0369
617	rs495360	12	327421	A	C	Betaine || id:met-a-362	-0.019	0.003	0.497	2.4e-10	5598	Multiple myeloma || id:ieu-b-4957	0.00168	0.00944	0.501087	0.86	372617	0.00711428	40.0968
618	rs9982015	21	44490092	C	T	Betaine || id:met-a-362	0.0193	0.0035	0.0899	3.63e-08	7357	Multiple myeloma || id:ieu-b-4957	-0.0225585	0.0160809	0.092341	0.16	372617	0.00411611	30.3991
619	rs1692120	11	61417472	A	G	1-arachidonoylglycerophosphocholine* || id:met-a-558	0.0188	0.0027	0.4589	5.82e-12	7063	Multiple myeloma || id:ieu-b-4957	0.00524	0.00931	0.46945	0.57	372617	0.00681755	48.4691
620	rs174535	11	61551356	C	T	1-arachidonoylglycerophosphocholine* || id:met-a-558	-0.0561	0.0027	0.3398	1.86e-94	7063	Multiple myeloma || id:ieu-b-4957	-0.00858	0.00976	0.350955	0.38	372617	0.0576027	431.594
621	rs3738544	1	236914576	T	C	1-arachidonoylglycerophosphocholine* || id:met-a-558	0.0203	0.0035	0.8071	8.05e-09	7063	Multiple myeloma || id:ieu-b-4957	-0.00511	0.0117399	0.803447	0.66	372617	0.00474027	33.6305
622	rs7104849	11	61638044	A	G	1-arachidonoylglycerophosphocholine* || id:met-a-558	0.0343	0.0052	0.9166	3.26e-11	7063	Multiple myeloma || id:ieu-b-4957	0.0305967	0.0144775	0.882555	0.0350002	372617	0.00612245	43.4969
623	rs748196	17	17422768	G	T	1-arachidonoylglycerophosphocholine* || id:met-a-558	-0.0152	0.0027	0.5404	1.7e-08	7063	Multiple myeloma || id:ieu-b-4957	0.00883	0.00934	0.53462	0.34	372617	0.0044671	31.6838
624	rs17057690	6	97779395	T	C	X-11483 || id:met-a-522	0.0831	0.0142	0.0555	5e-09	4274	Multiple myeloma || id:ieu-b-4957	-0.00608	0.0211876	0.050831	0.77	372617	0.00794922	34.2312
625	rs17115338	14	45086814	C	T	X-12435 || id:met-a-608	0.6712	0.1168	0.0134	9.04e-09	176	Multiple myeloma || id:ieu-b-4957	-0.0269733	0.0297823	0.026379	0.37	372617	0.157988	32.6479
626	rs1718306	12	103257308	C	T	Phenylalanine || id:met-a-308	-0.0075	0.0011	0.5977	7.34e-11	7354	Multiple myeloma || id:ieu-b-4957	1.37e-05	0.00954	0.609425	1	372617	0.0062817	46.475
627	rs17304141	1	76094078	G	T	Octanoylcarnitine || id:met-a-615	0.1417	0.0147	0.0214	4.07e-22	7345	Multiple myeloma || id:ieu-b-4957	0.0377601	0.0279241	0.029472	0.18	372617	0.0124926	92.8938
628	rs5745515	1	76358386	T	C	Octanoylcarnitine || id:met-a-615	0.0468	0.0069	0.0972	8.24e-12	7345	Multiple myeloma || id:ieu-b-4957	-0.00659	0.014231	0.124974	0.64	372617	0.00622429	45.9913
629	rs5745542	1	76365073	G	C	Octanoylcarnitine || id:met-a-615	0.046	0.0058	0.1025	2.17e-15	7345	Multiple myeloma || id:ieu-b-4957	-0.018174	0.0158373	0.095526	0.25	372617	0.00849111	62.8842
630	rs6849801	4	159890921	G	C	Octanoylcarnitine || id:met-a-615	0.0276	0.0041	0.3034	1.6e-11	7345	Multiple myeloma || id:ieu-b-4957	-0.00462	0.0100326	0.313378	0.649999	372617	0.00613179	45.3035
631	rs721204	1	76262523	A	G	Octanoylcarnitine || id:met-a-615	0.0465	0.0057	0.1116	6.29e-16	7345	Multiple myeloma || id:ieu-b-4957	-0.00492	0.0147122	0.112709	0.74	372617	0.00897939	66.5331
632	rs7552404	1	76135946	G	A	Octanoylcarnitine || id:met-a-615	-0.0746	0.004	0.3016	1.27e-77	7345	Multiple myeloma || id:ieu-b-4957	0.0131203	0.0101022	0.305087	0.19	372617	0.0452139	347.728
633	rs8396	4	159630817	C	T	Octanoylcarnitine || id:met-a-615	-0.0478	0.0041	0.3028	1.38e-31	7345	Multiple myeloma || id:ieu-b-4957	0.000246	0.0101208	0.30276	0.98	372617	0.0181691	135.884
634	rs924135	16	16123459	T	A	Octanoylcarnitine || id:met-a-615	0.0209	0.0034	0.616	1.09e-09	7345	Multiple myeloma || id:ieu-b-4957	0.0118429	0.00955	0.611956	0.22	372617	0.00511817	37.776
635	rs174455	11	61656117	A	G	Dihomo-linolenate (20:3n3 or n6) || id:met-a-712	-0.0147	0.0026	0.6459	1.51e-08	7358	Multiple myeloma || id:ieu-b-4957	0.0138541	0.0097	0.640515	0.15	372617	0.00432559	31.9573
636	rs6498540	16	15130594	G	A	Dihomo-linolenate (20:3n3 or n6) || id:met-a-712	-0.0172	0.0026	0.2958	2.55e-11	7358	Multiple myeloma || id:ieu-b-4957	0.0098	0.0101342	0.301795	0.33	372617	0.00591255	43.7514
637	rs968567	11	61595564	T	C	Dihomo-linolenate (20:3n3 or n6) || id:met-a-712	0.0329	0.0035	0.1796	2.14e-21	7358	Multiple myeloma || id:ieu-b-4957	0.00114	0.0119298	0.187282	0.92	372617	0.0118662	88.336
638	rs174535	11	61551356	C	T	1-linoleoylglycerophosphoethanolamine* || id:met-a-497	0.044	0.0035	0.3323	2.82e-36	7369	Multiple myeloma || id:ieu-b-4957	-0.00858	0.00976	0.350955	0.38	372617	0.0209964	157.998
639	rs2070895	15	58723939	A	G	1-linoleoylglycerophosphoethanolamine* || id:met-a-497	0.0257	0.0042	0.21	1.22e-09	7369	Multiple myeloma || id:ieu-b-4957	0.00251	0.0112481	0.21952	0.82	372617	0.00505543	37.4326
640	rs174538	11	61560081	A	G	Docosapentaenoate (n3 DPA; 22:5n3) || id:met-a-483	-0.0264	0.0035	0.3025	8.9e-14	7373	Multiple myeloma || id:ieu-b-4957	-0.00489	0.0100012	0.316392	0.62	372617	0.00765754	56.8793
641	rs174548	11	61571348	G	C	Arachidonate (20:4n6) || id:met-a-319	-0.0488	0.0025	0.2995	1.43e-84	7367	Multiple myeloma || id:ieu-b-4957	-0.00539	0.0100242	0.313733	0.59	372617	0.0491777	380.927
642	rs174602	11	61624414	C	T	Arachidonate (20:4n6) || id:met-a-319	-0.0353	0.004	0.1298	2.42e-18	7367	Multiple myeloma || id:ieu-b-4957	0.000575	0.0120203	0.204716	0.96	372617	0.010461	77.8595
643	rs17764324	11	61635088	T	G	Arachidonate (20:4n6) || id:met-a-319	-0.0241	0.0041	0.086	3.3e-09	7367	Multiple myeloma || id:ieu-b-4957	-0.0297594	0.0146947	0.113839	0.0430002	372617	0.00466814	34.5421
644	rs526126	11	61624885	C	G	Arachidonate (20:4n6) || id:met-a-319	0.0249	0.0039	0.8409	2.11e-10	7367	Multiple myeloma || id:ieu-b-4957	0.000839	0.0125254	0.809558	0.95	372617	0.00550278	40.7522
645	rs174550	11	61571478	C	T	Adrenate (22:4n6) || id:met-a-537	-0.0347	0.0034	0.3324	6.79e-24	7330	Multiple myeloma || id:ieu-b-4957	-0.00716	0.00979	0.344718	0.46	372617	0.014011	104.132
646	rs174556	11	61580635	T	C	Eicosapentaenoate (EPA; 20:5n3) || id:met-a-402	-0.0356	0.0037	0.299	1.97e-22	7367	Multiple myeloma || id:ieu-b-4957	-0.00586	0.0100819	0.307681	0.56	372617	0.0124103	92.5505
647	rs174601	11	61623140	T	C	Stearidonate (18:4n3) || id:met-a-624	-0.0336	0.0042	0.3398	7.93e-16	7330	Multiple myeloma || id:ieu-b-4957	-0.00817	0.00961	0.375715	0.39	372617	0.00865567	63.9825
648	rs17863762	2	234527183	A	G	X-11530 || id:met-a-529	-0.0851	0.0131	0.0291	9.1e-11	6967	Multiple myeloma || id:ieu-b-4957	-0.00967	0.0284865	0.029054	0.73	372617	0.00602072	42.1883
649	rs2018609	2	234550970	C	T	X-11530 || id:met-a-529	-0.0299	0.0047	0.2562	2.04e-10	6967	Multiple myeloma || id:ieu-b-4957	-0.0128951	0.0107061	0.254127	0.23	372617	0.00577544	40.4596
650	rs28900385	2	234661136	C	T	X-11530 || id:met-a-529	0.0996	0.0115	0.0338	6.2e-18	6967	Multiple myeloma || id:ieu-b-4957	0.0175431	0.0273397	0.030006	0.52	372617	0.0106519	74.9891
651	rs4047189	2	234460968	T	G	X-11530 || id:met-a-529	0.0555	0.0073	0.096	3.78e-14	6967	Multiple myeloma || id:ieu-b-4957	0.00206	0.0155907	0.099485	0.9	372617	0.00822823	57.7851
652	rs6723936	2	234693382	A	G	X-11530 || id:met-a-529	0.0372	0.0045	0.642	2.59e-16	6967	Multiple myeloma || id:ieu-b-4957	-0.0276117	0.0097	0.638926	0.00439997	372617	0.0097135	68.3182
653	rs7608713	2	234567051	A	G	X-11530 || id:met-a-529	-0.0483	0.0048	0.2387	3.59e-24	6967	Multiple myeloma || id:ieu-b-4957	0.0101483	0.0107387	0.251663	0.34	372617	0.0143252	101.225
654	rs838718	2	234296650	A	G	X-11530 || id:met-a-529	0.027	0.0044	0.486	6.75e-10	6967	Multiple myeloma || id:ieu-b-4957	0.00875	0.00933	0.483369	0.35	372617	0.0053757	37.6441
655	rs887829	2	234668570	T	C	X-11530 || id:met-a-529	0.1116	0.0044	0.3321	1.96e-140	6967	Multiple myeloma || id:ieu-b-4957	-0.0132521	0.010003	0.316555	0.19	372617	0.0845319	643.129
656	rs1800775	16	56995236	A	C	X-10395 || id:met-a-440	0.0108	0.0019	0.4986	7.96e-09	7340	Multiple myeloma || id:ieu-b-4957	0.00953	0.00932	0.486891	0.31	372617	0.00438265	32.3014
657	rs4073054	1	161200487	A	C	X-10395 || id:met-a-440	0.0163	0.0018	0.6255	4.42e-19	7340	Multiple myeloma || id:ieu-b-4957	-0.0123723	0.00962	0.627136	0.2	372617	0.0110486	81.9807
658	rs1800775	16	56995236	A	C	X-12038 || id:met-a-566	0.0128	0.0019	0.4977	1.02e-11	7315	Multiple myeloma || id:ieu-b-4957	0.00953	0.00932	0.486891	0.31	372617	0.00616612	45.3726
659	rs1809148	8	144663075	A	G	X-11315 || id:met-a-495	-0.0262	0.0043	0.136	9.51e-10	7337	Multiple myeloma || id:ieu-b-4957	0.00791	0.0137623	0.131337	0.57	372617	0.00503449	37.1148
660	rs3761097	19	36290977	T	C	X-11315 || id:met-a-495	0.057	0.008	0.053	1.04e-12	5575	Multiple myeloma || id:ieu-b-4957	-0.00042	0.0212074	0.052418	0.98	372617	0.00902377	50.7474
661	rs4327428	3	45809329	A	C	X-11315 || id:met-a-495	-0.031	0.0044	0.1117	2.81e-12	7337	Multiple myeloma || id:ieu-b-4957	0.000451	0.0143029	0.12032	0.97	372617	0.00672003	49.6249
662	rs1853207	10	96665937	T	C	X-11247 || id:met-a-489	0.1085	0.0152	0.0598	9.57e-13	6970	Multiple myeloma || id:ieu-b-4957	-0.0136168	0.0191047	0.063229	0.48	372617	0.00725732	50.9387
663	rs1934955	10	96788561	G	A	X-02249 || id:met-a-492	0.0301	0.0037	0.287	3.33e-16	7369	Multiple myeloma || id:ieu-b-4957	-0.0274145	0.0103485	0.281312	0.00809991	372617	0.00890098	66.1625
664	rs1938479	10	92297943	C	T	Pelargonate (9:0) || id:met-a-366	0.01	0.0018	0.3555	1.78e-08	7356	Multiple myeloma || id:ieu-b-4957	0.0251804	0.00974	0.354862	0.00969996	372617	0.00417825	30.8558
665	rs2007084	15	90345335	A	G	HWESASXX* || id:met-a-526	-0.0683	0.0097	0.091	1.77e-12	7255	Multiple myeloma || id:ieu-b-4957	0.00318	0.0169108	0.086547	0.85	372617	0.00678739	49.5654
666	rs7535263	1	196682346	A	G	HWESASXX* || id:met-a-526	-0.0443	0.0079	0.435	2.2e-08	1711	Multiple myeloma || id:ieu-b-4957	0.00423	0.00946	0.404591	0.649999	372617	0.0180465	31.4084
667	rs893616	15	90327410	C	T	HWESASXX* || id:met-a-526	-0.0309	0.0053	0.4635	6.14e-09	7255	Multiple myeloma || id:ieu-b-4957	-0.00422	0.00937	0.464984	0.649999	372617	0.00466335	33.9817
668	rs2041073	14	73972535	C	T	X-13671 || id:met-a-701	-0.0178	0.0025	0.4634	3.41e-13	6883	Multiple myeloma || id:ieu-b-4957	-2.15e-05	0.00931	0.463821	1	372617	0.00731131	50.6797
669	rs2062541	16	16127235	A	G	X-13435 || id:met-a-685	0.0196	0.0027	0.615	5.76e-13	6543	Multiple myeloma || id:ieu-b-4957	0.0119734	0.00956	0.612903	0.21	372617	0.00798958	52.6807
670	rs6597030	6	4105736	T	C	X-13435 || id:met-a-685	-0.0374	0.0053	0.0839	1.61e-12	6543	Multiple myeloma || id:ieu-b-4957	-0.00676	0.016385	0.088348	0.68	372617	0.00755304	49.7804
671	rs9392556	6	4147657	C	T	X-13435 || id:met-a-685	0.0358	0.0028	0.3419	4.03e-38	6543	Multiple myeloma || id:ieu-b-4957	-0.00306	0.00984	0.346813	0.760001	372617	0.0243756	163.425
672	rs2070895	15	58723939	A	G	1-oleoylglycerophosphoethanolamine || id:met-a-706	0.0266	0.0044	0.2092	1.1e-09	7302	Multiple myeloma || id:ieu-b-4957	0.00251	0.0112481	0.21952	0.82	372617	0.00498021	36.5375
673	rs2080403	12	345369	G	C	X-11334 || id:met-a-499	0.0149	0.0027	0.5357	3.82e-08	5211	Multiple myeloma || id:ieu-b-4957	-0.000496	0.00933	0.535281	0.96	372617	0.00581023	30.4424
674	rs9424148	10	12146858	A	C	X-11334 || id:met-a-499	-0.0201	0.0036	0.7912	1.61e-08	5211	Multiple myeloma || id:ieu-b-4957	-0.0186323	0.0113247	0.784084	0.1	372617	0.0059467	31.1616
675	rs2121073	14	76665740	T	C	2-stearoylglycerophosphocholine* || id:met-a-689	-0.0293	0.0052	0.1209	2.15e-08	7291	Multiple myeloma || id:ieu-b-4957	-0.0151384	0.0142282	0.122126	0.29	372617	0.00433565	31.7402
676	rs2160860	8	39823145	T	A	X-12100--hydroxytryptophan* || id:met-a-584	-0.012	0.0018	0.3859	7.35e-11	7066	Multiple myeloma || id:ieu-b-4957	-0.00134	0.00964	0.382138	0.89	372617	0.00625059	44.4319
677	rs4843718	16	87878476	A	G	X-12100--hydroxytryptophan* || id:met-a-584	0.0158	0.0026	0.2413	1.71e-09	7066	Multiple myeloma || id:ieu-b-4957	0.00121	0.0108537	0.245713	0.91	372617	0.00519912	36.9185
678	rs4843944	16	86443965	G	C	X-12100--hydroxytryptophan* || id:met-a-584	-0.0102	0.0018	0.4797	2.41e-08	7066	Multiple myeloma || id:ieu-b-4957	-0.00689	0.00933	0.48354	0.46	372617	0.00452389	32.102
679	rs2199680	12	21415496	T	A	X-18601 || id:met-a-396	0.0415	0.0065	0.1672	2.17e-10	7226	Multiple myeloma || id:ieu-b-4957	0.0009	0.0128236	0.160012	0.94	372617	0.00560956	40.752
680	rs296381	19	48371102	T	C	X-18601 || id:met-a-396	0.039	0.0067	0.8282	4.83e-09	7226	Multiple myeloma || id:ieu-b-4957	-0.0225495	0.0125613	0.835936	0.0729995	372617	0.00466713	33.8734
681	rs9632722	7	99115568	G	A	X-18601 || id:met-a-396	-0.0571	0.0085	0.0913	1.52e-11	7226	Multiple myeloma || id:ieu-b-4957	0.017473	0.0163633	0.089339	0.29	372617	0.0062063	45.1143
682	rs2219067	2	234512005	G	C	X-11442 || id:met-a-515	-0.0317	0.005	0.2385	3.41e-10	6712	Multiple myeloma || id:ieu-b-4957	-0.00763	0.0110416	0.233698	0.49	372617	0.00595297	40.1836
683	rs28899194	2	234646682	T	C	X-11442 || id:met-a-515	0.0903	0.0118	0.0346	2.31e-14	6712	Multiple myeloma || id:ieu-b-4957	0.0127652	0.0271006	0.030565	0.64	372617	0.00864942	58.544
684	rs3796092	2	234390469	A	C	X-11442 || id:met-a-515	0.0441	0.0072	0.0989	1.16e-09	6712	Multiple myeloma || id:ieu-b-4957	0.002	0.0154638	0.101006	0.9	372617	0.00555827	37.5044
685	rs4148324	2	234672722	G	T	X-11442 || id:met-a-515	0.109	0.0047	0.3304	5.37e-117	6712	Multiple myeloma || id:ieu-b-4957	-0.0132533	0.0100052	0.315823	0.19	372617	0.0741871	537.685
686	rs6723936	2	234693382	A	G	X-11442 || id:met-a-515	0.0388	0.0048	0.6404	1.26e-15	6712	Multiple myeloma || id:ieu-b-4957	-0.0276117	0.0097	0.638926	0.00439997	372617	0.00964099	65.3208
687	rs7608713	2	234567051	A	G	X-11442 || id:met-a-515	-0.0504	0.005	0.2404	1.5e-23	6712	Multiple myeloma || id:ieu-b-4957	0.0101483	0.0107387	0.251663	0.34	372617	0.0149123	101.576
688	rs838705	2	234273242	A	G	X-11442 || id:met-a-515	0.0247	0.0043	0.6145	6.57e-09	6712	Multiple myeloma || id:ieu-b-4957	0.00476	0.00952	0.60657	0.62	372617	0.00489188	32.9858
689	rs2219067	2	234512005	G	C	X-11441 || id:met-a-514	-0.0353	0.0051	0.2393	2.9e-12	6642	Multiple myeloma || id:ieu-b-4957	-0.00763	0.0110416	0.233698	0.49	372617	0.00716125	47.8937
690	rs28900384	2	234657937	G	C	X-11441 || id:met-a-514	0.0977	0.012	0.0338	3.21e-16	6642	Multiple myeloma || id:ieu-b-4957	0.0177053	0.0273393	0.030002	0.52	372617	0.00988132	66.2668
691	rs3796092	2	234390469	A	C	X-11441 || id:met-a-514	0.0495	0.0073	0.098	1.17e-11	6642	Multiple myeloma || id:ieu-b-4957	0.002	0.0154638	0.101006	0.9	372617	0.00687495	45.9657
692	rs4148324	2	234672722	G	T	X-11441 || id:met-a-514	0.1091	0.0048	0.3294	1.52e-116	6642	Multiple myeloma || id:ieu-b-4957	-0.0132533	0.0100052	0.315823	0.19	372617	0.0721669	516.459
693	rs6717546	2	234682119	G	A	X-11441 || id:met-a-514	0.0378	0.0043	0.6337	1e-18	6642	Multiple myeloma || id:ieu-b-4957	-0.0241534	0.00966	0.631341	0.012	372617	0.0115007	77.2531
694	rs7608713	2	234567051	A	G	X-11441 || id:met-a-514	-0.0471	0.0051	0.2401	1.45e-20	6642	Multiple myeloma || id:ieu-b-4957	0.0101483	0.0107387	0.251663	0.34	372617	0.0126783	85.265
695	rs2235649	16	1837406	T	C	X-12556 || id:met-a-633	-0.0184	0.0027	0.2159	1.95e-11	7049	Multiple myeloma || id:ieu-b-4957	-0.0023	0.0111496	0.224073	0.84	372617	0.00654529	46.4285
696	rs4129624	2	241804078	G	T	X-12556 || id:met-a-633	-0.0243	0.0044	0.0873	3.92e-08	7049	Multiple myeloma || id:ieu-b-4957	-0.0234667	0.0157759	0.098269	0.14	372617	0.00430829	30.4919
697	rs4675874	2	241819796	A	G	X-12556 || id:met-a-633	-0.0243	0.0026	0.7094	3.13e-20	7049	Multiple myeloma || id:ieu-b-4957	0.00532	0.0102808	0.711418	0.61	372617	0.0122402	87.3258
698	rs7590032	2	241822165	G	A	X-12556 || id:met-a-633	-0.023	0.0027	0.209	5.49e-17	7049	Multiple myeloma || id:ieu-b-4957	-0.00175	0.0113701	0.212945	0.88	372617	0.0101895	72.5446
699	rs2263065	12	101900419	G	T	Gamma-glutamylphenylalanine || id:met-a-572	0.0105	0.0018	0.5583	3.56e-09	7306	Multiple myeloma || id:ieu-b-4957	0.00117	0.00935	0.48042	0.9	372617	0.00463592	34.0185
700	rs2817817	10	29576573	A	G	Gamma-glutamylphenylalanine || id:met-a-572	-0.01	0.0018	0.2809	2.14e-08	7306	Multiple myeloma || id:ieu-b-4957	0.000554	0.010217	0.304055	0.96	372617	0.00420673	30.8557
701	rs2270968	3	182755209	G	T	Hydroxyisovaleroyl carnitine || id:met-a-698	-0.0307	0.0037	0.7366	1.31e-16	5306	Multiple myeloma || id:ieu-b-4957	-0.00985	0.0105884	0.738902	0.35	372617	0.0128088	68.8192
702	rs274570	5	131713226	T	C	Hydroxyisovaleroyl carnitine || id:met-a-698	0.0224	0.0037	0.2962	1.78e-09	5306	Multiple myeloma || id:ieu-b-4957	0.0246088	0.010211	0.293988	0.016	372617	0.00686018	36.6378
703	rs2271316	17	6915401	G	C	X-12441--12-hydroxyeicosatetraenoate (12-HETE) || id:met-a-609	-0.1133	0.0113	0.6178	1.79e-23	2725	Multiple myeloma || id:ieu-b-4957	-0.00948	0.00953	0.596772	0.32	372617	0.0355797	100.458
704	rs2277503	14	65271780	A	G	N-(2-furoyl)glycine || id:met-a-457	0.1667	0.0302	0.0502	3.43e-08	522	Multiple myeloma || id:ieu-b-4957	-0.0103918	0.022373	0.045112	0.64	372617	0.0551505	30.3522
705	rs247616	16	56989590	T	C	X-11550 || id:met-a-534	0.0096	0.0014	0.3242	1.11e-11	7329	Multiple myeloma || id:ieu-b-4957	0.000994	0.00996	0.324236	0.92	372617	0.00637477	47.0076
706	rs2484984	13	95978823	C	A	X-12244--N-acetylcarnosine || id:met-a-596	-0.0191	0.0031	0.6143	4.84e-10	6279	Multiple myeloma || id:ieu-b-4957	0.00424	0.00953	0.548638	0.66	372617	0.00600946	37.9494
707	rs282115	6	89981712	G	A	X-12244--N-acetylcarnosine || id:met-a-596	-0.0237	0.0041	0.9289	9.62e-09	6279	Multiple myeloma || id:ieu-b-4957	0.0150896	0.0181613	0.926587	0.41	372617	0.00529339	33.4034
708	rs4148421	13	95932240	C	T	X-12244--N-acetylcarnosine || id:met-a-596	-0.0153	0.0024	0.554	1.42e-10	6279	Multiple myeloma || id:ieu-b-4957	0.00733	0.00939	0.551405	0.44	372617	0.00643084	40.6277
709	rs6804368	3	30753573	G	A	X-12244--N-acetylcarnosine || id:met-a-596	-0.0221	0.0024	0.4286	8.17e-21	6279	Multiple myeloma || id:ieu-b-4957	0.00217	0.0094	0.440418	0.82	372617	0.0133243	84.7664
710	rs7775554	6	89879168	C	A	X-12244--N-acetylcarnosine || id:met-a-596	-0.019	0.0024	0.4721	1.35e-15	6279	Multiple myeloma || id:ieu-b-4957	0.00872	0.00932	0.475009	0.35	372617	0.00988282	62.6536
711	rs8002180	13	95922765	C	T	X-12244--N-acetylcarnosine || id:met-a-596	0.0239	0.0024	0.2797	8.23e-23	6279	Multiple myeloma || id:ieu-b-4957	0.00268	0.0104199	0.274766	0.8	372617	0.0155481	99.1368
712	rs2494248	1	47644902	C	T	10-undecenoate (11:1n1) || id:met-a-482	0.0251	0.0032	0.3291	1.19e-14	7358	Multiple myeloma || id:ieu-b-4957	0.0218827	0.0100878	0.35929	0.0299999	372617	0.00829223	61.5077
713	rs6077678	20	1069103	A	G	10-undecenoate (11:1n1) || id:met-a-482	-0.0228	0.0041	0.848	3.38e-08	7358	Multiple myeloma || id:ieu-b-4957	-0.00373	0.0124864	0.83274	0.760001	372617	0.00418524	30.916
714	rs7556052	1	47414851	T	A	10-undecenoate (11:1n1) || id:met-a-482	0.0346	0.0034	0.3279	5.5e-24	7358	Multiple myeloma || id:ieu-b-4957	0.00556	0.0168735	0.09003	0.74	372617	0.0138792	103.532
715	rs9333029	1	47396162	G	A	10-undecenoate (11:1n1) || id:met-a-482	0.0695	0.0042	0.1331	1.52e-61	7358	Multiple myeloma || id:ieu-b-4957	-0.00371	0.0137655	0.131582	0.79	372617	0.0358792	273.749
716	rs2657879	12	56865338	G	A	Glutamine || id:met-a-303	-0.015	0.0017	0.1821	6.15e-18	7372	Multiple myeloma || id:ieu-b-4957	0.00881	0.0120185	0.182811	0.46	372617	0.0104505	77.8335
717	rs2727271	11	61604967	T	A	X-12990--docosapentaenoic acid (n6-DPA) || id:met-a-671	-0.0551	0.0083	0.1118	2.74e-11	2545	Multiple myeloma || id:ieu-b-4957	-0.020177	0.0145279	0.116483	0.16	372617	0.0170217	44.0358
718	rs272881	5	131669264	A	G	Stearoylcarnitine || id:met-a-653	-0.0214	0.0033	0.617	1.11e-10	6768	Multiple myeloma || id:ieu-b-4957	-0.0118275	0.00959	0.624426	0.22	372617	0.00617517	42.0408
719	rs2731672	5	176842474	C	T	ADSGEGDFXAEGGGVR* || id:met-a-539	0.081	0.011	0.743	1.79e-13	3659	Multiple myeloma || id:ieu-b-4957	-0.00757	0.0106619	0.744767	0.48	372617	0.0146027	54.1935
720	rs4253236	4	187148071	C	T	ADSGEGDFXAEGGGVR* || id:met-a-539	0.071	0.01	0.638	1.25e-12	3659	Multiple myeloma || id:ieu-b-4957	0.00341	0.00964	0.632064	0.719999	372617	0.0135898	50.3824
721	rs2731672	5	176842474	C	T	X-11792 || id:met-a-542	0.12	0.02	0.743	1.97e-09	1503	Multiple myeloma || id:ieu-b-4957	-0.00757	0.0106619	0.744767	0.48	372617	0.0233918	35.9521
722	rs4253252	4	187157458	G	T	X-11792 || id:met-a-542	0.0862	0.0089	0.5197	2.83e-22	2391	Multiple myeloma || id:ieu-b-4957	-0.00201	0.00929	0.512344	0.83	372617	0.0377522	93.7284
723	rs698078	3	186459227	G	A	X-11792 || id:met-a-542	0.0636	0.0111	0.4211	1.02e-08	2391	Multiple myeloma || id:ieu-b-4957	0.00971	0.00948	0.40404	0.31	372617	0.0135446	32.8023
724	rs2734331	6	31930351	G	A	X-11470 || id:met-a-520	-0.0726	0.0101	0.0349	6.56e-13	6857	Multiple myeloma || id:ieu-b-4957	0.0135615	0.0266074	0.031457	0.61	372617	0.00747887	51.654
725	rs559555	2	31810974	A	T	X-11470 || id:met-a-520	0.0308	0.0035	0.56	6.53e-19	6857	Multiple myeloma || id:ieu-b-4957	-0.0155076	0.0094	0.562517	0.0990011	372617	0.0111674	77.4174
726	rs273914	5	131660431	T	A	Oleoylcarnitine || id:met-a-681	-0.0232	0.0035	0.6322	3.04e-11	7263	Multiple myeloma || id:ieu-b-4957	-0.01184	0.00959	0.624455	0.22	372617	0.00601318	43.9259
727	rs273914	5	131660431	T	A	Palmitoylcarnitine || id:met-a-434	-0.0209	0.0033	0.6309	4.02e-10	7259	Multiple myeloma || id:ieu-b-4957	-0.01184	0.00959	0.624455	0.22	372617	0.00549534	40.1001
728	rs274567	5	131714409	T	C	Acetylcarnitine || id:met-a-463	0.0176	0.0025	0.3709	2.85e-12	7356	Multiple myeloma || id:ieu-b-4957	0.0130929	0.00964	0.367319	0.17	372617	0.00669248	49.5481
729	rs274567	5	131714409	T	C	2-tetradecenoyl carnitine || id:met-a-702	0.0257	0.0042	0.3704	1.27e-09	6595	Multiple myeloma || id:ieu-b-4957	0.0130929	0.00964	0.367319	0.17	372617	0.00564539	37.4314
730	rs2762353	6	25794431	G	A	4-androsten-3beta,17beta-diol disulfate 2* || id:met-a-748	-0.0299	0.0041	0.5464	2.5e-13	7333	Multiple myeloma || id:ieu-b-4957	0.00486	0.00939	0.566807	0.6	372617	0.00720037	53.1687
731	rs4149056	12	21331549	C	T	4-androsten-3beta,17beta-diol disulfate 2* || id:met-a-748	0.0485	0.0055	0.1614	1.33e-18	7333	Multiple myeloma || id:ieu-b-4957	0.00915	0.0129726	0.15147	0.48	372617	0.0104929	77.7391
732	rs2799635	6	96378415	T	C	Acetylphosphate || id:met-a-378	0.0089	0.0016	0.3644	1.96e-08	7345	Multiple myeloma || id:ieu-b-4957	0.0167398	0.00972	0.358443	0.0850002	372617	0.00419491	30.933
733	rs4970834	1	109814880	T	C	Acetylphosphate || id:met-a-378	-0.0098	0.0017	0.1821	1.06e-08	7345	Multiple myeloma || id:ieu-b-4957	0.00182	0.0120062	0.186538	0.88	372617	0.00450404	33.2228
734	rs28898590	2	234619422	T	G	Bilirubin (E,Z or Z,E)* || id:met-a-631	-0.059	0.0107	0.0617	4.01e-08	4961	Multiple myeloma || id:ieu-b-4957	0.029043	0.0188551	0.065862	0.12	372617	0.00609135	30.3921
735	rs4281899	2	234520669	G	T	Bilirubin (E,Z or Z,E)* || id:met-a-631	-0.0341	0.0059	0.2584	6.26e-09	4961	Multiple myeloma || id:ieu-b-4957	-0.012427	0.0107101	0.254101	0.25	372617	0.00668838	33.391
736	rs6723936	2	234693382	A	G	Bilirubin (E,Z or Z,E)* || id:met-a-631	0.0294	0.0051	0.6407	1.11e-08	4961	Multiple myeloma || id:ieu-b-4957	-0.0276117	0.0097	0.638926	0.00439997	372617	0.00665404	33.2184
737	rs887829	2	234668570	T	C	Bilirubin (E,Z or Z,E)* || id:met-a-631	0.081	0.0051	0.3243	1.79e-56	4961	Multiple myeloma || id:ieu-b-4957	-0.0132521	0.010003	0.316555	0.19	372617	0.0483862	252.147
738	rs28900371	2	234650208	A	G	Bilirubin (E,E)* || id:met-a-491	0.1052	0.0154	0.0351	7.07e-12	7303	Multiple myeloma || id:ieu-b-4957	0.0173116	0.0266892	0.031476	0.52	372617	0.00634925	46.6521
739	rs3796092	2	234390469	A	C	Bilirubin (E,E)* || id:met-a-491	0.0545	0.0094	0.0984	7.09e-09	7303	Multiple myeloma || id:ieu-b-4957	0.002	0.0154638	0.101006	0.9	372617	0.00458186	33.6061
740	rs6723936	2	234693382	A	G	Bilirubin (E,E)* || id:met-a-491	0.0474	0.0058	0.641	2.41e-16	7303	Multiple myeloma || id:ieu-b-4957	-0.0276117	0.0097	0.638926	0.00439997	372617	0.00906245	66.7701
741	rs730673	2	234711677	C	G	Bilirubin (E,E)* || id:met-a-491	-0.0309	0.0057	0.6439	4.78e-08	7303	Multiple myeloma || id:ieu-b-4957	-0.00659	0.00974	0.647712	0.5	372617	0.00400795	29.3798
742	rs7608713	2	234567051	A	G	Bilirubin (E,E)* || id:met-a-491	-0.0447	0.0066	0.2383	1.28e-11	7303	Multiple myeloma || id:ieu-b-4957	0.0101483	0.0107387	0.251663	0.34	372617	0.00624175	45.8573
743	rs838718	2	234296650	A	G	Bilirubin (E,E)* || id:met-a-491	0.0337	0.0056	0.4862	1.73e-09	7303	Multiple myeloma || id:ieu-b-4957	0.00875	0.00933	0.483369	0.35	372617	0.0049344	36.2047
744	rs887829	2	234668570	T	C	Bilirubin (E,E)* || id:met-a-491	0.128	0.0062	0.3295	3.76e-95	7303	Multiple myeloma || id:ieu-b-4957	-0.0132521	0.010003	0.316555	0.19	372617	0.0551443	426.106
745	rs2898615	5	106561327	C	G	X-12450 || id:met-a-612	-0.0159	0.0029	0.4547	4.45e-08	6004	Multiple myeloma || id:ieu-b-4957	-0.00292	0.00934	0.46562	0.75	372617	0.00498183	30.0506
746	rs2912546	17	53822437	C	T	Estrone 3-sulfate || id:met-a-403	-0.2679	0.0469	0.9499	1.15e-08	257	Multiple myeloma || id:ieu-b-4957	-0.0205503	0.023932	0.959237	0.39	372617	0.112657	32.3748
747	rs3017098	11	62176943	G	A	Asparagine || id:met-a-638	-0.0107	0.0018	0.4483	1.48e-09	7316	Multiple myeloma || id:ieu-b-4957	0.0126005	0.00938	0.447129	0.18	372617	0.0048068	35.3268
748	rs3103098	4	8512250	C	G	Asparagine || id:met-a-638	0.0102	0.0018	0.4482	8.4e-09	7316	Multiple myeloma || id:ieu-b-4957	-0.00592	0.00931	0.472899	0.52	372617	0.00436998	32.1023
749	rs8008020	14	104355883	C	T	Asparagine || id:met-a-638	0.0117	0.0018	0.5857	5.89e-11	7316	Multiple myeloma || id:ieu-b-4957	-0.0119315	0.00947	0.581574	0.21	372617	0.00574185	42.2384
750	rs3099557	4	22824021	A	G	X-11799 || id:met-a-545	-0.1484	0.0113	0.8504	1.83e-39	4817	Multiple myeloma || id:ieu-b-4957	-0.0304701	0.0131184	0.85253	0.02	372617	0.0345666	172.397
751	rs315988	6	160660694	C	T	N1-methyladenosine || id:met-a-382	-0.0072	0.0013	0.7633	1.08e-08	7365	Multiple myeloma || id:ieu-b-4957	0.00137	0.0108963	0.760036	0.9	372617	0.00414764	30.6662
752	rs3198697	16	15129940	T	C	1-eicosatrienoylglycerophosphocholine* || id:met-a-602	0.0193	0.0034	0.4174	1.65e-08	7362	Multiple myeloma || id:ieu-b-4957	-0.012094	0.00947	0.407047	0.2	372617	0.00435777	32.2136
753	rs968567	11	61595564	T	C	1-eicosatrienoylglycerophosphocholine* || id:met-a-602	0.04	0.0045	0.1798	2.84e-19	7362	Multiple myeloma || id:ieu-b-4957	0.00114	0.0119298	0.187282	0.92	372617	0.0106185	78.9909
754	rs320485	1	213646566	C	T	Methionine || id:met-a-327	-0.0094	0.0017	0.8676	4.97e-08	7347	Multiple myeloma || id:ieu-b-4957	0.0196613	0.0136129	0.864009	0.15	372617	0.00414423	30.5661
755	rs37379	5	35045826	G	A	Dimethylarginine (SDMA + ADMA) || id:met-a-739	-0.0147	0.0027	0.9133	3.43e-08	6940	Multiple myeloma || id:ieu-b-4957	-0.0163135	0.0155764	0.89971	0.29	372617	0.00425301	29.6334
756	rs3762660	3	98225660	G	T	X-10510 || id:met-a-444	-0.0199	0.0036	0.1065	2.68e-08	7347	Multiple myeloma || id:ieu-b-4957	-0.0460808	0.014802	0.111199	0.00189998	372617	0.0041418	30.548
757	rs4814176	20	12959398	C	T	X-10510 || id:met-a-444	-0.0157	0.0026	0.606	1.04e-09	7347	Multiple myeloma || id:ieu-b-4957	0.0110509	0.00954	0.607455	0.25	372617	0.00493847	36.4531
758	rs4902243	14	64234243	G	A	X-10510 || id:met-a-444	0.0442	0.0035	0.1376	3.41e-37	7347	Multiple myeloma || id:ieu-b-4957	0.0192279	0.0126867	0.160563	0.13	372617	0.0212458	159.437
759	rs3764261	16	56994528	A	C	X-11412 || id:met-a-506	0.0113	0.0019	0.3354	3.39e-09	6497	Multiple myeloma || id:ieu-b-4957	0.000745	0.00997	0.322964	0.94	372617	0.00541476	35.3603
760	rs3783200	13	46616462	C	A	X-06307 || id:met-a-414	0.0414	0.0073	0.3141	1.51e-08	1643	Multiple myeloma || id:ieu-b-4957	-0.00493	0.00998	0.320716	0.62	372617	0.0191999	32.1237
761	rs3798167	6	160567928	T	G	X-11261 || id:met-a-490	0.0344	0.0053	0.2049	1.1e-10	7322	Multiple myeloma || id:ieu-b-4957	-0.00582	0.0116878	0.200529	0.62	372617	0.00572063	42.1159
762	rs648253	6	160469149	A	G	X-11261 || id:met-a-490	-0.0296	0.0044	0.5044	2.05e-11	7322	Multiple myeloma || id:ieu-b-4957	0.00787	0.00935	0.499816	0.4	372617	0.00614288	45.2438
763	rs662138	6	160564476	G	C	X-11261 || id:met-a-490	-0.0633	0.0062	0.1693	9.38e-25	7322	Multiple myeloma || id:ieu-b-4957	0.0244955	0.0119529	0.185785	0.04	372617	0.0140364	104.209
764	rs6939741	6	160362076	G	A	X-11261 || id:met-a-490	-0.0252	0.0045	0.4581	1.87e-08	7322	Multiple myeloma || id:ieu-b-4957	-0.00806	0.00938	0.45384	0.39	372617	0.00426472	31.3514
765	rs9457843	6	160560933	T	C	X-11261 || id:met-a-490	0.0404	0.007	0.1187	6.84e-09	7322	Multiple myeloma || id:ieu-b-4957	0.010419	0.0144681	0.118815	0.47	372617	0.00452862	33.3003
766	rs4001461	4	119441680	T	C	X-12740 || id:met-a-649	0.0513	0.009	0.4402	1.39e-08	3491	Multiple myeloma || id:ieu-b-4957	0.0133885	0.00936	0.445032	0.15	372617	0.00922097	32.4714
767	rs4073054	1	161200487	A	C	X-10429 || id:met-a-441	0.0162	0.0027	0.6266	2.15e-09	6388	Multiple myeloma || id:ieu-b-4957	-0.0123723	0.00962	0.627136	0.2	372617	0.00560398	35.9887
768	rs4351	17	61569732	A	G	X-14304--leucylalanine || id:met-a-722	-0.0529	0.0063	0.4635	3.11e-17	2400	Multiple myeloma || id:ieu-b-4957	-0.00253	0.00935	0.479558	0.79	372617	0.0285394	70.4479
769	rs649129	9	136154867	T	C	X-14304--leucylalanine || id:met-a-722	-0.0437	0.0077	0.2141	1.26e-08	2400	Multiple myeloma || id:ieu-b-4957	-0.00103	0.0114191	0.207721	0.93	372617	0.0132428	32.1825
770	rs4351	17	61569732	A	G	X-14189--leucylalanine || id:met-a-719	-0.0581	0.006	0.475	3.64e-22	2709	Multiple myeloma || id:ieu-b-4957	-0.00253	0.00935	0.479558	0.79	372617	0.0334551	93.6977
771	rs651007	9	136153875	T	C	X-14189--leucylalanine || id:met-a-719	-0.0461	0.0075	0.2089	9.58e-10	2709	Multiple myeloma || id:ieu-b-4957	-0.00119	0.0114744	0.207051	0.92	372617	0.0137548	37.7536
772	rs4351	17	61569732	A	G	Aspartylphenylalanine || id:met-a-432	-0.0455	0.005	0.4754	1.24e-19	3838	Multiple myeloma || id:ieu-b-4957	-0.00253	0.00935	0.479558	0.79	372617	0.0211206	82.7668
773	rs4351	17	61569732	A	G	X-14086 || id:met-a-717	-0.0343	0.0053	0.4739	1.19e-10	2651	Multiple myeloma || id:ieu-b-4957	-0.00253	0.00935	0.479558	0.79	372617	0.0155532	41.8513
774	rs439401	19	45414451	C	T	X-11820 || id:met-a-548	0.034	0.0041	0.649	1.22e-16	5512	Multiple myeloma || id:ieu-b-4957	0.00976	0.00968	0.636904	0.31	372617	0.0123224	68.7436
775	rs445925	19	45415640	A	G	X-11820 || id:met-a-548	0.065	0.0082	0.079	2.46e-15	5512	Multiple myeloma || id:ieu-b-4957	-0.027121	0.0149553	0.108336	0.0700003	372617	0.0112711	62.8118
776	rs445925	19	45415640	A	G	Cholesterol || id:met-a-307	-0.025	0.004	0.079	4.1e-10	5602	Multiple myeloma || id:ieu-b-4957	-0.027121	0.0149553	0.108336	0.0700003	372617	0.00692467	39.0486
777	rs602633	1	109821511	G	T	Cholesterol || id:met-a-307	0.0102	0.0017	0.7837	5.02e-09	7365	Multiple myeloma || id:ieu-b-4957	-0.00437	0.0112786	0.782894	0.7	372617	0.00486421	35.9902
778	rs445925	19	45415640	A	G	Palmitoyl sphingomyelin || id:met-a-751	-0.024	0.004	0.079	1.97e-09	5604	Multiple myeloma || id:ieu-b-4957	-0.027121	0.0149553	0.108336	0.0700003	372617	0.00638298	35.9872
779	rs633695	15	58725839	G	A	Palmitoyl sphingomyelin || id:met-a-751	0.01	0.0018	0.2817	2.47e-08	7366	Multiple myeloma || id:ieu-b-4957	0.000318	0.0102715	0.29278	0.98	372617	0.00417261	30.8558
780	rs4625783	17	80086395	C	T	3-(4-hydroxyphenyl)lactate || id:met-a-462	0.0187	0.0026	0.5732	3.9e-13	7346	Multiple myeloma || id:ieu-b-4957	0.000186	0.00945	0.59156	0.98	372617	0.00699259	51.7152
781	rs4680	22	19951271	A	G	X-01911 || id:met-a-507	-0.0436	0.0059	0.5065	1.31e-13	6000	Multiple myeloma || id:ieu-b-4957	0.00497	0.00931	0.515355	0.59	372617	0.00901951	54.5914
782	rs4690909	4	159631991	C	G	Laurylcarnitine || id:met-a-668	0.0301	0.0049	0.6902	1.06e-09	4925	Multiple myeloma || id:ieu-b-4957	3.93e-05	0.0101271	0.697651	1	372617	0.00760361	37.7194
783	rs4713169	6	11084554	C	G	X-12627 || id:met-a-635	-0.0322	0.0042	0.4244	2.86e-14	6987	Multiple myeloma || id:ieu-b-4957	-0.00141	0.00943	0.423075	0.88	372617	0.00834227	58.761
784	rs4787294	16	25002350	T	A	Scyllo-inositol || id:met-a-472	-0.075	0.008	0.0722	9.64e-21	6119	Multiple myeloma || id:ieu-b-4957	0.0236833	0.0188529	0.065218	0.21	372617	0.0141602	87.8619
785	rs4788439	16	24931798	T	C	Myo-inositol || id:met-a-417	-0.0271	0.0038	0.0772	6.59e-13	7354	Multiple myeloma || id:ieu-b-4957	0.0181356	0.0185043	0.067916	0.33	372617	0.00686838	50.8456
786	rs4808136	19	18618867	A	G	Myo-inositol || id:met-a-417	0.0132	0.0018	0.3392	5.42e-14	7354	Multiple myeloma || id:ieu-b-4957	-0.00355	0.00974	0.351683	0.719999	372617	0.00725964	53.7632
787	rs4797105	18	3370562	G	C	Phenylacetylglutamine || id:met-a-677	-0.0406	0.0074	0.2032	3.59e-08	7364	Multiple myeloma || id:ieu-b-4957	0.0017	0.011146	0.233063	0.88	372617	0.00407102	30.0934
788	rs4870490	6	157127825	A	G	Glycochenodeoxycholate || id:met-a-470	0.0857	0.0145	0.066	3.14e-09	6687	Multiple myeloma || id:ieu-b-4957	-0.00263	0.0180161	0.072366	0.88	372617	0.00519675	34.9217
789	rs494562	6	86117129	G	A	Inosine || id:met-a-322	0.1182	0.0167	0.1012	1.34e-12	2639	Multiple myeloma || id:ieu-b-4957	-0.00911	0.0158332	0.095507	0.57	372617	0.0186293	50.0579
790	rs9450282	6	86195298	G	A	Inosine || id:met-a-322	0.0717	0.0108	0.6374	2.74e-11	2639	Multiple myeloma || id:ieu-b-4957	-0.00883	0.0097	0.642922	0.36	372617	0.016427	44.0414
791	rs4986894	10	96522365	C	T	X-14473 || id:met-a-725	0.0421	0.0061	0.162	5.55e-12	6486	Multiple myeloma || id:ieu-b-4957	-0.00683	0.0130695	0.14906	0.6	372617	0.00729037	47.6179
792	rs5760492	22	24995202	A	G	Cysteine-glutathione disulfide || id:met-a-680	-0.0492	0.007	0.333	2.34e-12	1982	Multiple myeloma || id:ieu-b-4957	-0.0197066	0.0098	0.344479	0.0439997	372617	0.0243186	49.351
793	rs588136	15	58730498	T	C	1-stearoylglycerophosphoethanolamine || id:met-a-654	-0.0293	0.0043	0.7961	8.3e-12	6929	Multiple myeloma || id:ieu-b-4957	-0.00627	0.0113985	0.786678	0.58	372617	0.00665622	46.4166
794	rs601338	19	49206674	A	G	ADpSGEGDFXAEGGGVR* || id:met-a-601	0.0413	0.0062	0.4316	2.52e-11	3845	Multiple myeloma || id:ieu-b-4957	-0.00957	0.00929	0.507968	0.3	372617	0.0114087	44.3497
795	rs651007	9	136153875	T	C	ADpSGEGDFXAEGGGVR* || id:met-a-601	0.0653	0.0071	0.2099	6.34e-20	3845	Multiple myeloma || id:ieu-b-4957	-0.00119	0.0114744	0.207051	0.92	372617	0.021526	84.5442
796	rs603424	10	102075479	A	G	Palmitoleate (16:1n7) || id:met-a-576	-0.0367	0.0048	0.1849	1.31e-14	7327	Multiple myeloma || id:ieu-b-4957	0.00937	0.012251	0.173546	0.44	372617	0.00791539	58.4428
797	rs603424	10	102075479	A	G	5-dodecenoate (12:1n7) || id:met-a-623	-0.0308	0.0049	0.1825	4.27e-10	7322	Multiple myeloma || id:ieu-b-4957	0.00937	0.012251	0.173546	0.44	372617	0.00536713	39.4994
798	rs603424	10	102075479	A	G	Nonadecanoate (19:0) || id:met-a-330	0.0182	0.0032	0.1833	2.23e-08	7335	Multiple myeloma || id:ieu-b-4957	0.00937	0.012251	0.173546	0.44	372617	0.00439068	32.3388
799	rs603424	10	102075479	A	G	Margarate (17:0) || id:met-a-321	0.0292	0.0038	0.1865	1.56e-14	7349	Multiple myeloma || id:ieu-b-4957	0.00937	0.012251	0.173546	0.44	372617	0.00797067	59.031
800	rs603424	10	102075479	A	G	Myristoleate (14:1n5) || id:met-a-477	-0.0368	0.0046	0.1851	7.16e-16	7355	Multiple myeloma || id:ieu-b-4957	0.00937	0.012251	0.173546	0.44	372617	0.0086265	63.9826
801	rs603424	10	102075479	A	G	1-palmitoleoylglycerophosphocholine* || id:met-a-559	-0.0274	0.0043	0.181	2.27e-10	7364	Multiple myeloma || id:ieu-b-4957	0.00937	0.012251	0.173546	0.44	372617	0.00548356	40.5925
802	rs603424	10	102075479	A	G	Palmitate (16:0) || id:met-a-329	0.0151	0.0024	0.1836	2.45e-10	7352	Multiple myeloma || id:ieu-b-4957	0.00937	0.012251	0.173546	0.44	372617	0.00535542	39.5743
803	rs6053126	20	564893	G	A	X-06246 || id:met-a-412	0.022	0.004	0.747	3.8e-08	5275	Multiple myeloma || id:ieu-b-4957	0.00802	0.00987	0.655771	0.42	372617	0.0057019	30.2385
804	rs6151429	22	51063477	C	T	X-11423--O-sulfo-L-tyrosine || id:met-a-509	0.0289	0.0034	0.0709	6.51e-18	7318	Multiple myeloma || id:ieu-b-4957	-0.0123626	0.0172888	0.078444	0.47	372617	0.0097764	72.2303
805	rs651007	9	136153875	T	C	X-11423--O-sulfo-L-tyrosine || id:met-a-509	-0.0152	0.0024	0.2007	2.78e-10	7318	Multiple myeloma || id:ieu-b-4957	-0.00119	0.0114744	0.207051	0.92	372617	0.00545128	40.1001
806	rs6151429	22	51063477	C	T	X-12749 || id:met-a-650	0.0249	0.0035	0.0707	5.38e-13	6755	Multiple myeloma || id:ieu-b-4957	-0.0123626	0.0172888	0.078444	0.47	372617	0.00743696	50.5981
807	rs6430553	2	135631400	T	C	X-12095--N1-methyl-3-pyridone-4-carboxamide || id:met-a-583	-0.0181	0.0026	0.393	6.29e-12	7269	Multiple myeloma || id:ieu-b-4957	-0.0139765	0.00957	0.371633	0.14	372617	0.00662293	48.4497
808	rs6430553	2	135631400	T	C	X-12094 || id:met-a-582	-0.0204	0.0035	0.4007	4.81e-09	7044	Multiple myeloma || id:ieu-b-4957	-0.0139765	0.00957	0.371633	0.14	372617	0.00479971	33.9626
809	rs6441206	3	158241071	A	G	Laurate (12:0) || id:met-a-350	0.0099	0.0018	0.4638	2.09e-08	7346	Multiple myeloma || id:ieu-b-4957	-0.00368	0.00932	0.477524	0.69	372617	0.004101	30.2418
810	rs9563502	13	57944356	G	A	Laurate (12:0) || id:met-a-350	0.01	0.0018	0.2885	2.56e-08	7346	Multiple myeloma || id:ieu-b-4957	0.00198	0.0102994	0.286625	0.85	372617	0.00418392	30.8558
811	rs6459467	6	16288192	A	G	Hypoxanthine || id:met-a-361	0.0202	0.0025	0.3888	1.93e-16	6941	Multiple myeloma || id:ieu-b-4957	0.00247	0.00958	0.38351	0.8	372617	0.00931826	65.2676
812	rs6497490	16	20477474	T	G	Indoleacetate || id:met-a-446	-0.0305	0.0055	0.8823	3.49e-08	7180	Multiple myeloma || id:ieu-b-4957	-0.00136	0.0143801	0.865235	0.92	372617	0.00426475	30.7435
813	rs7809234	7	50610379	T	A	Indoleacetate || id:met-a-446	-0.0285	0.0045	0.1245	1.6e-10	7180	Multiple myeloma || id:ieu-b-4957	-0.00863	0.0144727	0.117667	0.55	372617	0.00555547	40.0999
814	rs6593265	7	55656122	A	C	X-11317 || id:met-a-496	0.011	0.002	0.311	3.8e-08	5598	Multiple myeloma || id:ieu-b-4957	0.0243099	0.010098	0.310346	0.016	372617	0.00537467	30.2392
815	rs7499892	16	57006590	T	C	X-11317 || id:met-a-496	-0.02	0.003	0.175	2.62e-11	5598	Multiple myeloma || id:ieu-b-4957	0.00228	0.0121722	0.178274	0.85	372617	0.00787681	44.4286
816	rs662138	6	160564476	G	C	2-methylbutyroylcarnitine || id:met-a-697	-0.0187	0.0034	0.1688	3.65e-08	7007	Multiple myeloma || id:ieu-b-4957	0.0244955	0.0119529	0.185785	0.04	372617	0.00429855	30.2414
817	rs6662425	1	4688033	G	C	1-stearoylglycerol (1-monostearin) || id:met-a-425	-0.0148	0.0027	0.3615	3.51e-08	6556	Multiple myeloma || id:ieu-b-4957	0.003	0.00959	0.386417	0.75	372617	0.00456217	30.0375
818	rs6685187	1	151858888	G	A	X-12442--5,8-tetradecadienoate || id:met-a-610	0.0432	0.0041	0.5912	2.88e-26	7334	Multiple myeloma || id:ieu-b-4957	-0.00272	0.00951	0.609302	0.780001	372617	0.0149119	110.989
819	rs6735596	2	228093883	C	A	Leucine || id:met-a-306	0.0052	0.0009	0.3733	1.15e-08	7351	Multiple myeloma || id:ieu-b-4957	0.0235418	0.0096	0.379096	0.0140001	372617	0.00452072	33.3736
820	rs6887589	5	107011559	G	A	Pentadecanoate (15:0) || id:met-a-333	0.0142	0.0026	0.2213	4.33e-08	7063	Multiple myeloma || id:ieu-b-4957	-0.0175463	0.0113684	0.217205	0.12	372617	0.00420543	29.82
821	rs7036192	9	12298496	T	A	Alpha-ketoglutarate || id:met-a-577	-0.0835	0.0152	0.0699	3.5e-08	1118	Multiple myeloma || id:ieu-b-4957	0.032012	0.0196477	0.059702	0.1	372617	0.0262831	30.1237
822	rs7061710	1	171080615	C	G	X-11786--methylcysteine || id:met-a-540	0.0453	0.0061	0.2282	7.52e-14	2773	Multiple myeloma || id:ieu-b-4957	0.0099	0.0112186	0.220757	0.38	372617	0.0195	55.1091
823	rs707922	6	31625507	T	G	X-12712 || id:met-a-642	0.2854	0.0406	0.04	2.12e-12	75	Multiple myeloma || id:ieu-b-4957	-0.0127704	0.0210259	0.051255	0.54	372617	0.397177	48.0969
824	rs726389	20	19615798	C	T	X-12712 || id:met-a-642	0.31	0.0521	0.0267	2.71e-09	75	Multiple myeloma || id:ieu-b-4957	0.0202198	0.0319026	0.022316	0.53	372617	0.320675	34.4595
825	rs7203065	16	84748515	G	T	N2,N2-dimethylguanosine || id:met-a-679	-0.0114	0.0019	0.6066	2e-09	4900	Multiple myeloma || id:ieu-b-4957	0.00652	0.00975	0.609927	0.5	372617	0.00729335	35.9853
826	rs7749940	6	156490528	A	C	N2,N2-dimethylguanosine || id:met-a-679	0.0109	0.0019	0.3736	8.3e-09	4900	Multiple myeloma || id:ieu-b-4957	0.016165	0.00971	0.360653	0.0959997	372617	0.00667179	32.8979
827	rs7503429	17	80191425	A	C	Malate || id:met-a-328	-0.016	0.0026	0.4255	1.64e-09	6946	Multiple myeloma || id:ieu-b-4957	-0.0007	0.00952	0.418524	0.94	372617	0.00542247	37.8589
828	rs7773173	6	10956703	C	G	Docosahexaenoate (DHA; 22:6n3) || id:met-a-409	-0.0184	0.0034	0.5385	3.87e-08	7369	Multiple myeloma || id:ieu-b-4957	0.00485	0.00942	0.542799	0.61	372617	0.00395865	29.2792
829	rs7822232	8	145145687	C	A	X-14625 || id:met-a-728	-0.0299	0.0038	0.0797	5.12e-15	7092	Multiple myeloma || id:ieu-b-4957	-0.00669	0.0166351	0.085358	0.69	372617	0.00865429	61.8946
830	rs7969341	12	21385604	G	A	X-14662 || id:met-a-732	0.0479	0.0081	0.1711	2.9e-09	3977	Multiple myeloma || id:ieu-b-4957	0.00716	0.0126252	0.162188	0.57	372617	0.00871652	34.9528
831	rs8022857	14	74093165	C	T	X-13069 || id:met-a-673	-0.0772	0.0136	0.0236	1.45e-08	6381	Multiple myeloma || id:ieu-b-4957	0.00473	0.0289568	0.02725	0.87	372617	0.00502436	32.2122
832	rs8082167	17	52494156	C	T	X-12189 || id:met-a-588	-0.4457	0.0774	0.9712	8.49e-09	102	Multiple myeloma || id:ieu-b-4957	0.0534474	0.0322256	0.977626	0.0969996	372617	0.245334	32.509
833	rs8101881	19	33364628	T	C	Homocitrulline || id:met-a-431	0.0325	0.0039	0.613	1.43e-16	3950	Multiple myeloma || id:ieu-b-4957	0.0072	0.00951	0.602267	0.450001	372617	0.0172771	69.4093
834	rs8192870	8	59412066	G	T	Deoxycholate || id:met-a-320	0.0365	0.0067	0.6502	3.99e-08	4934	Multiple myeloma || id:ieu-b-4957	-0.0107633	0.00981	0.65787	0.27	372617	0.00597905	29.6661
835	rs885479	16	90118342	A	G	X-11858 || id:met-a-555	0.1621	0.028	0.0535	7e-09	3221	Multiple myeloma || id:ieu-b-4957	0.0106955	0.0228801	0.043892	0.64	372617	0.0102983	33.495
836	rs9348689	6	25684653	T	G	X-11452 || id:met-a-518	0.0339	0.0062	0.5165	4.41e-08	6150	Multiple myeloma || id:ieu-b-4957	-0.000212	0.00952	0.524788	0.98	372617	0.00483765	29.8865
837	rs9404466	6	104203485	T	C	2-hydroxypalmitate || id:met-a-710	0.0105	0.0018	0.2671	1.26e-08	7348	Multiple myeloma || id:ieu-b-4957	-0.00896	0.0104445	0.273579	0.39	372617	0.00460954	34.0185
838	rs9594738	13	42952145	T	C	Pro-hydroxy-pro || id:met-a-678	0.0137	0.0025	0.4782	4.53e-08	7344	Multiple myeloma || id:ieu-b-4957	0.0123925	0.0093	0.486675	0.18	372617	0.00407245	30.0222
839	rs964184	11	116648917	C	G	1-oleoylglycerol (1-monoolein) || id:met-a-424	-0.0443	0.0073	0.8615	1.2e-09	5436	Multiple myeloma || id:ieu-b-4957	0.00359	0.0136671	0.866136	0.79	372617	0.00672899	36.8131
